# Supplementary material for: An adeno-associated virus variant enabling efficient ocular-directed gene delivery across species
Source: Nat Commun. 2024 May 6;15:3780. doi: 10.1038/s41467-024-48221-4 (PMC11074261; doi:10.1038/s41467-024-48221-4)
Supplement: Supplementary file 6 — Source Data [file 41467_2024_48221_MOESM6_ESM.xlsx]

## Sheet: Figure 1
Figure 1c
	PBS	AAV8	v120	v121	v122	v123	v124	v125	v126	v127	v128	v129	v1210	v1211	v1212	v1213	v1214	v1215	v13	v1312
	0	1	1.6	33.8	3.3	13.6	8.7	20.3	0.8	0.5	75.8	5.7	2.9	0.8	1.6	9.3	0.7	1.9	2.8	0.9
	0	0.6	1.3	31.2	2.1	11.4	6.4	23.1	0.5	0.4	80.2	3.8	3.6	0.5	2.5	11.5	0.4	3.5	3.7	0.5
	0	1.3	2.5	35.7	4.6	15.7	10.5	16.5	1.2	0.8	70.1	7.2	2.1	1.3	1.1	7.6	1.3	1.1	1.4	1.2

## Sheet: Figure 2
Figure 2e
	mean pixel intensity per pixel area				total pixel intensity
Day 14	Con	AAV8	AAVv128		Con	AAV8	AAVv128
	0	73.437	180.861		0	60153	231121
	0	94.195	179.813		0	75825	151518
	0	105.854	208.685		0	45849	215514
	0	116.484	212.144		0	67338	268945
	0	105.28	191.674		0	73094	284744
	0	78.009	191.268		0	56777	232219
Figure 2f
	mean pixel intensity per pixel area				total pixel intensity
Day 28	Con	AAV8	AAVv128		Con	AAV8	AAVv128
	0	130.503	216.98		0	133314	285754
	0	132.808	190.746		0	105274	235658
	0	128.466	215.592		0	59504	303560
	0	155.273	208.567		0	117888	290586
	0	180.116	213.976		0	78472	318697
	0	157.796	195.284		0	44555	292448
Figure 2i
	mean pixel intensity per pixel area				total pixel intensity
Day 28	Con	AAV8	AAVv128		Con	AAV8	AAVv128
	0	57.931	125.681		0	198.057	605.729
	0	90.272	167.299		0	192.342	466.049
	0	94.569	161.22		0	389.274	464.325
Figure 2j
Day 28	Con	AAV8	AAVv128
	0.000457	0.547147	0.910039
	0.00162	0.607518	5.59446
	0.000627	0.633317	2.00973
	0.00032	1.28076	6.00432
	0.001088	2.44359	1.55509
	0.000459	0.664343	7.85712

## Sheet: Figure 4
Figure 4a
	AAV8		AAVv128			AAV8		AAVv128			AAV8		AAVv128
	Temperature	values	Temperature	values		Temperature	values	Temperature	values		Temperature	values	Temperature	values
	15.1729	-367.844	15.0286	-3196.99		15.1921	-334.275	15.0382	-3088.83		15.2113	-356.383	15.0479	-3078.43
	15.7595	-670.78	15.5672	-5775.11		15.7787	-604.006	15.5864	-5584.77		15.8076	-642.683	15.6056	-5556.09
	16.3461	-987.365	16.1442	-8320.82		16.375	-874.832	16.173	-8042.8		16.3942	-925.858	16.1922	-8010.28
	16.9231	-1198.02	16.7212	-9761.06		16.9423	-1043.81	16.75	-9411.81		16.9808	-1094.83	16.7789	-9450.58
	17.5001	-1304.85	17.3174	-10172.8		17.529	-1121.59	17.3462	-9808.2		17.5482	-1165.67	17.3559	-9968.89
	18.0867	-1347.59	17.8848	-10024.9		18.106	-1144.14	17.9136	-9737.16		18.1252	-1186.18	17.9329	-9963.71
	18.6733	-1352.97	18.481	-9709.51		18.6926	-1131.95	18.5002	-9550.53		18.7214	-1184.45	18.5291	-9725.05
	19.2503	-1322.59	19.0676	-9418.11		19.2792	-1090.05	19.0869	-9357		19.2984	-1162.78	19.1061	-9396.7
	19.8273	-1247.2	19.6446	-9172.78		19.8562	-1015.77	19.6639	-9143.17		19.8754	-1109.58	19.6927	-9049.33
	20.414	-1137.09	20.2216	-8915.52		20.4332	-914.262	20.2601	-8883.52		20.4717	-1024.58	20.2697	-8738.66
	21.0006	-1034.75	20.8082	-8605.61		21.0198	-813.686	20.8371	-8579.28		21.039	-938.149	20.8563	-8508.69
	21.5872	-984.89	21.3949	-8277.64		21.6064	-751.837	21.4237	-8235.87		21.6353	-892.213	21.4429	-8349.91
	22.1642	-996.443	21.9719	-8016.93		22.193	-743.448	22.0007	-7861.49		22.2123	-899.96	22.0296	-8203.27
	22.7412	-1043.03	22.5489	-7872.23		22.77	-771.066	22.5873	-7539.83		22.7893	-937.933	22.6066	-8036.91
	23.3278	-1091.37	23.1451	-7804.32		23.347	-807.538	23.1643	-7432.1		23.3759	-976.54	23.1932	-7877.05
	23.9144	-1122.54	23.7317	-7721.8		23.9337	-838.605	23.7509	-7595.71		23.9433	-1005.09	23.7702	-7748
	24.501	-1139.66	24.3183	-7552.07		24.5107	-868.028	24.3472	-7850.02		24.5395	-1030.87	24.3664	-7634.54
	25.078	-1165.81	24.8953	-7290.96		25.1069	-911.6	24.9146	-7938.97		25.1261	-1068.3	24.9434	-7506.58
	25.6647	-1226.18	25.4723	-7004.33		25.6935	-985.275	25.5012	-7793.77		25.7031	-1128.27	25.5204	-7338.96
	26.2417	-1322.67	26.0589	-6765.93		26.2609	-1089.73	26.0878	-7535.5		26.2897	-1207.13	26.107	-7124.35
	26.8283	-1425.25	26.6552	-6582.33		26.8571	-1201.43	26.6744	-7263.65		26.8764	-1282.55	26.6936	-6894.47
	27.4245	-1491.55	27.2418	-6399.24		27.4341	-1281.79	27.2514	-6964.58		27.4534	-1324.59	27.2803	-6698.25
	27.9919	-1498.77	27.8092	-6173.91		28.0207	-1302.82	27.8284	-6623.22		28.0304	-1316.22	27.8669	-6537.2
	28.5881	-1457.6	28.4054	-5906.06		28.6074	-1269.3	28.4246	-6311.09		28.6266	-1265.95	28.4439	-6351.56
	29.1651	-1396.39	28.9824	-5613.3		29.1844	-1214.58	29.0113	-6121.97		29.2132	-1199.12	29.0209	-6093.79
	29.7421	-1337.34	29.569	-5318.81		29.7806	-1172.51	29.5883	-6071.94		29.7902	-1136.55	29.6075	-5792.55
	30.3287	-1288.84	30.146	-5052.55		30.3672	-1153.8	30.1653	-6073.52		30.3768	-1084.29	30.1941	-5511.73
	30.9057	-1250.93	30.7326	-4829.49		30.9442	-1147.03	30.7519	-5974.66		30.9538	-1039.83	30.7711	-5261.33
	31.5116	-1219.3	31.3193	-4632.44		31.5212	-1136.2	31.3289	-5661.34		31.5404	-998.427	31.3577	-4987.01
	32.0886	-1187.24	31.9443	-4440.69		32.0982	-1112.91	31.9732	-5195.95		32.1367	-953.009	32.002	-4651.06
	32.6752	-1150.16	32.531	-4267.87		32.6848	-1075.01	32.5694	-4827.02		32.6944	-898.116	32.5887	-4297.6
	33.3099	-1109.03	33.1272	-4143.62		33.3291	-1022.54	33.1464	-4769.97		33.3484	-838.724	33.1657	-4022.56
	33.8869	-1068.66	33.7138	-4063.29		33.9158	-959.469	33.7234	-4970.79		33.935	-789.224	33.7523	-3896.52
	34.4735	-1033.56	34.3004	-3992.43		34.5024	-894.336	34.3197	-5154.15		34.512	-758.558	34.3485	-3931.46
	35.0602	-1005.41	34.887	-3928.59		35.0794	-833.843	34.8967	-5106.99		35.1178	-739.906	34.9255	-4082.51
	35.6468	-982.549	35.464	-3927.01		35.666	-778.005	35.4833	-4849.59		35.6948	-720.402	35.5121	-4235.37
	36.2238	-961.697	36.0603	-4038.77		36.2526	-725.105	36.0891	-4534.91		36.2815	-697.636	36.0987	-4221.02
	36.8104	-939.802	36.6277	-4229.63		36.8296	-678.107	36.6469	-4258.58		36.8585	-678.825	36.6758	-3896.59
	37.397	-914.681	37.2239	-4382.81		37.4258	-642.059	37.2431	-3979.08		37.4451	-666.766	37.2624	-3201.05
	37.9836	-886.308	37.8105	-4382.79		38.0028	-618.512	37.8201	-3566.54		38.0317	-656.596	37.8586	-2112.18
	38.5606	-857.893	38.4067	-4178.08		38.5798	-605.558	38.426	-2908.43		38.5991	-644.205	38.4452	-592.944
	39.1568	-832.726	38.9741	-3775.23		39.1665	-598.926	38.9837	-1981.36		39.2049	-627.51	39.0222	1386.56
	39.7435	-809.375	39.5511	-3201.16		39.7723	-589.72	39.5704	-819.915		39.7819	-599.936	39.6088	3821.08
	40.3108	-781.994	40.1377	-2456.91		40.3397	-564.208	40.157	592.02		40.3685	-549.561	40.1762	6714.79
	40.8975	-744.735	40.7244	-1487.23		40.9359	-509.089	40.7532	2404.15		40.9455	-463.829	40.7628	10145.5
	41.4937	-694.601	41.3206	-206.635		41.5322	-416.183	41.3398	4861.36		41.5514	-329.105	41.3687	14260.7
	42.0707	-630.694	41.888	1455.2		42.0899	-277.36	41.9072	8159.79		42.1188	-121.176	41.9457	19201.3
	42.6669	-549.382	42.4746	3555.17		42.6765	-69.1389	42.4938	12357.9		42.7054	207.611	42.5227	25011.2
	43.2439	-438.346	43.0708	6155.46		43.2632	261.036	43.0805	17424.8		43.2824	733.923	43.1189	31584.9
	43.8498	-279.333	43.6478	9305.49		43.869	797.12	43.6671	23270.9		43.8883	1550.24	43.6863	38664.8
	44.4172	-60.3644	44.2248	13007.8		44.446	1647.71	44.2537	29652.5		44.4556	2724.71	44.2729	45869.6
	44.9942	223.462	44.8211	17192.1		45.023	2922.67	44.8403	36104.1		45.0422	4237.22	44.8499	52782.2
	45.5712	591.729	45.4077	21687.6		45.6193	4667.79	45.4173	42041.7		45.6289	5919.63	45.4462	59133.3
	46.1674	1091.5	45.9751	26208.6		46.1866	6762.75	46.0135	46981.2		46.2059	7456.47	46.0328	64957.7
	46.7636	1771.86	46.5713	30405.7		46.7829	8857.76	46.5809	50747.9		46.8021	8490.74	46.6194	70560.7
	47.3406	2646.24	47.1579	33991.9		47.3503	10450.2	47.1675	53587.9		47.3887	8796.3	47.1964	76417.4
	47.9369	3671.56	47.7349	36853.4		47.9657	11119	47.7638	56110.9		47.9753	8393.14	47.7734	83219
	48.5043	4732.07	48.3215	39044.6		48.5235	10775.8	48.3408	59103.7		48.5427	7521.61	48.36	91903.8
	49.0813	5639.27	48.8985	40720.3		49.1101	9718.17	48.9178	63336.9		49.1293	6521.76	48.9466	103385
	49.6871	6191.44	49.4948	42139.6		49.7063	8434.26	49.514	69466.6		49.7352	5704.57	49.5429	118129
	50.2641	6276.41	50.0718	43706.8		50.2833	7342.6	50.0814	78131.8		50.293	5257.71	50.1102	135903
	50.8507	5936.56	50.6584	45926.1		50.87	6671.96	50.6776	90186.3		50.8892	5229.44	50.7065	155710
	51.4277	5346.8	51.2354	49363.1		51.447	6489.42	51.2546	106677		51.4662	5610.07	51.2835	175859
	52.024	4734.7	51.822	54788.4		52.0528	6769.06	51.8509	128334		52.0624	6416.53	51.8701	194511
	52.601	4304.26	52.4182	63387.7		52.6298	7470.1	52.4375	154974		52.649	7685.28	52.4567	210740
	53.1876	4188.27	53.0145	76780.3		53.1972	8650.03	53.0145	185439		53.226	9443.67	53.0337	225365
	53.7838	4431.71	53.5722	96863.5		53.7934	10540.5	53.6011	218171		53.8127	11759	53.6299	240698
	54.3608	5036.15	54.1685	125667		54.38	13466.6	54.1781	252037		54.4089	14797.7	54.2069	259336
	54.9378	6045.2	54.7455	165194		54.957	17661.8	54.7647	286621		54.9859	18779	54.7936	282925
	55.534	7553.5	55.3321	217075		55.5533	23166.6	55.3417	321459		55.5821	23817.2	55.3706	311297
	56.0918	9607.71	55.9091	281880		56.1399	29811.7	55.9379	354755		56.1399	29721.1	55.9572	341785
	56.6977	12142.4	56.5053	357879		56.7169	37100.6	56.5342	382664		56.7361	35882.7	56.5438	368931
	57.2843	15036.9	57.0823	439286		57.3035	44039.3	57.1016	399756		57.3227	41354.8	57.1304	385154
	57.8613	18198.7	57.6689	514935		57.8709	49237.8	57.6786	400553		57.9094	45050.3	57.717	382300
	58.4479	21575.2	58.2556	569088		58.4767	51393.1	58.2652	381293		58.496	46015.1	58.3036	353851
	59.0249	25075.7	58.8422	585679		59.0634	49887.4	58.8518	341037		59.073	43818	58.8806	298262
	59.6115	28416.9	59.4096	555209		59.6404	45143	59.4288	282358		59.6596	38859	59.4576	222556
	60.1981	31006.1	60.0058	480703		60.227	38512.4	60.0154	212194		60.2366	32252	60.0443	142086
	60.7847	32090.7	60.5828	377993		60.804	31704.4	60.602	141393		60.8328	25322.8	60.6213	73256.5
	61.381	31178.6	61.1694	268874		61.4002	26030.1	61.179	80643.6		61.4291	19099.4	61.2079	24051.5
	61.9484	28385.5	61.7656	171712		61.9676	21891.4	61.7753	34858.9		61.9868	14071.6	61.7945	-8109.11
	62.535	24400.3	62.3426	96399.4		62.5542	18805.5	62.3523	2103.27		62.5927	10250.2	62.3811	-29956.1
	63.1216	20130.7	62.9196	45217.9		63.1312	15929.8	62.9389	-21529		63.1697	7388.03	62.9677	-46081.2
	63.6986	16288.9	63.5063	15099.4		63.7274	12723.2	63.5255	-37925.5		63.7467	5187.88	63.5543	-58002.6
	64.2852	13113.6	64.0833	-1009.8		64.3141	9256.09	64.1121	-48469.2		64.3333	3411.32	64.1313	-66219.9
	64.8814	10364.4	64.6699	-10928.3		64.9007	5968.56	64.6891	-56389.3		64.9199	1908.25	64.718	-72548.9
	65.4584	7649.18	65.2661	-18708.3		65.4777	3217.59	65.2853	-64950.7		65.5065	611.324	65.295	-80186.7
	66.0451	4862.78	65.8431	-24226.9		66.0547	1097.47	65.8527	-74367.6		66.0931	-476.722	65.8912	-89813.8
	66.6317	2328.44	66.4201	-26963.4		66.6605	-444.21	66.449	-82216.2		66.6701	-1299.75	66.4778	-97449.2
	67.2087	551.439	67.0067	-28295.7		67.2375	-1499.33	67.0452	-86423.6		67.2568	-1795.49	67.074	-99521.4
	67.7953	423.413	67.603	-30944.8		67.8145	-2187.44	67.6222	-87051.2		67.8338	-1973.1	67.6414	-97630.9
	68.3819	318.395	68.1703	-37565.4		68.4011	-2604.82	68.2088	-85821.2		68.4204	-1944.42	68.2184	-94974
	68.9685	1343.13	68.7666	-48830.9		68.9878	-2763.46	68.7858	-84609.5		68.9974	-1861.32	68.805	-91448.1
	69.5551	2203.94	69.3436	-62827.4		69.584	-2677.94	69.3628	-84031.6		69.6032	-1845.96	69.382	-85577.4
	70.1321	2459.41	69.9398	-77171		70.161	-2522.76	69.9494	-83053.9		70.1802	-1989.11	69.9783	-78067.3
	70.6995	2320.6	70.5168	-90207.1		70.738	-2598.94	70.536	-80104.2		70.7572	-2346.88	70.5649	-71014.1
	71.2958	2231.63	71.1034	-99617.5		71.3342	-3081.28	71.1323	-74955.3		71.3438	-2894.65	71.1419	-66207.1
	71.8824	2232.06	71.69	-102785		71.9016	-3832.81	71.6997	-69622.2		71.9208	-3539.16	71.7285	-64931.6
	72.4786	1996.78	72.2671	-99614		72.4882	-4533.94	72.2863	-66675.6		72.5363	-4211.36	72.3151	-66768
	73.0652	1382.88	72.844	-92767.8		73.0845	-5018.15	72.8729	-66298.9		73.1037	-4885.08	72.8921	-69043
	73.6326	583.768	73.4499	-85108.9		73.6615	-5430.91	73.4499	-66115.2		73.6903	-5486.79	73.4884	-69626.6
	74.2288	-214.704	74.0173	-78645.4		74.2577	-6023.55	74.0365	-64263.6		74.2673	-5890.2	74.075	-68801.4
	74.8058	-995.729	74.6039	-74538.2		74.8251	-6845.6	74.6135	-61030		74.8539	-6051.65	74.652	-67268.8
	75.3925	-1723.35	75.1905	-72570.2		75.4117	-7673.37	75.2194	-57273.3		75.4309	-6082.28	75.229	-64654.3
	75.9791	-2272.45	75.7675	-72168.7		76.0079	-8208.79	75.7771	-53588.1		76.0175	-6158.81	75.8156	-60863
	76.5657	-2609.47	76.3637	-73432		76.5849	-8356.7	76.3926	-51452.4		76.6138	-6393.61	76.4118	-57035.8
	77.1523	-2887.35	76.96	-74955		77.1619	-8306.72	76.96	-52421.5		77.1908	-6753.91	76.9888	-54209.4
	77.7293	-3304.75	77.537	-73247.2		77.7582	-8290.59	77.5466	-55208.9		77.7774	-7059.36	77.5754	-52001
	78.3063	-3910.2	78.1236	-67348.9		78.3544	-8322.76	78.1428	-56173.7		78.364	-7115.04	78.1524	-49734.9
	78.9025	-4549.01	78.691	-61104.5		78.9314	-8289.7	78.7102	-53740.1		78.9506	-6911.55	78.7391	-48123.7
	79.4892	-5007.27	79.2872	-58206.3		79.5084	-8182.23	79.3064	-50127.2		79.5276	-6665.62	79.3257	-48227.7
	80.0758	-5194.87	79.8642	-57694.5		80.0854	-8087.34	79.8834	-48134.8		80.1046	-6627.34	79.9123	-49496.5
	80.6528	-5153.36	80.4508	-56568.5		80.6816	-8059.48	80.4604	-48054.1		80.6912	-6852.19	80.4797	-50578.2
	81.249	-4963.64	81.0182	-54614.1		81.249	-8111.99	81.0374	-48011.6		81.2779	-7158.69	81.0663	-51222
	81.8164	-4758.28	81.6144	-54206.4		81.8453	-8213.24	81.6337	-46342.8		81.8645	-7296.95	81.6529	-51957.9
	82.4222	-4745.28	82.2011	-56283.9		82.4319	-8244.81	82.2203	-43441.9		82.4511	-7171.32	82.2588	-52733
	82.98	-5025.62	82.7781	-58601.6		83.0185	-8120.3	82.8165	-41162.7		83.0377	-6920.92	82.8261	-52846.5
	83.5859	-5351.21	83.3647	-57801.8		83.5955	-7957.38	83.3935	-40616.4		83.6339	-6782.78	83.4224	-51819.5
	84.1629	-5226.64	83.9609	-51739.1		84.1821	-7959.1	83.9898	-41404.3		84.211	-6863.54	83.9994	-49922.2
	84.7495	-4340.51	84.5379	-39966.3		84.7687	-8100.14	84.5668	-42592.9		84.7976	-7038.4	84.5956	-47912.5
	85.3265	-2723.22	85.1245	-23126.4		85.3553	-8024.13	85.1438	-43404.4		85.3746	-7062.54	85.1726	-46419.4
	85.9131	-282.612	85.7112	-1772.74		85.9419	-7236.41	85.74	-43287.5		85.9612	-6767.07	85.7688	-45578.5
	86.519	3584.16	86.2881	24202.6		86.5286	-5368.34	86.3074	-41857.3		86.5478	-6099.21	86.3362	-44815.2
	87.0863	9274.89	86.8844	53526.7		87.1056	-2302.51	86.894	-38703.1		87.1248	-4904.56	86.9132	-42812.1
	87.673	15761.8	87.4614	80802.5		87.6922	1883.73	87.4806	-33485.6		87.7114	-2764.15	87.5191	-38138.5
	88.2596	20965.9	88.0576	98324.3		88.2788	6992.19	88.0769	-26043.6		88.298	706.81	88.0865	-29867.2
	88.8366	23752.5	88.6538	102228		88.8558	12639.1	88.6635	-15582.3		88.8847	5342.81	88.6827	-17218.1
	89.4232	24689.3	89.202	94912.2		89.452	18100.2	89.2309	-81.6034		89.4809	10389.1	89.2405	1051.62
	90.0002	24660.4	89.7982	79935.6		90.029	22354.5	89.8271	22389.5		90.0483	15010.6	89.8367	26419.4
	90.5964	23809.9	90.3945	57909.3		90.606	24638.5	90.3945	51835.5		90.6349	18688.4	90.4329	59290.2
	91.183	21932.1	90.9619	29970		91.2023	25050.8	90.9811	86114		91.2215	21172.8	91.0099	97162.8
	91.76	19038.6	91.5581	859.309		91.7697	24251.5	91.5965	121469		91.8081	22331.8	91.6062	134216
	92.3466	15545	92.1543	-24423.6		92.3659	22582.2	92.1639	151769		92.3947	22089.9	92.1832	162836
	92.9333	12084.4	92.7313	-42252.7		92.9525	19821.6	92.7409	166733		92.9621	20274.5	92.7698	173948
	93.5103	8855.57	93.2987	-47220.2		93.5391	15601.9	93.3179	153097		93.568	16504.1	93.3276	156751
	94.0969	5453	93.8853	-34188.9		94.1257	9816.07	93.9046	103060		94.1354	10552.9	93.9334	104734
	pH 6.0					pH 7.0					pH 8.0
Figure 4b						Figure 4c				Figure 4d
	min	AAV8	AAVv128				AAV8	AAVv128				AAV8			AAVv128
	0.008333	1.7e-05	-0.00013				893	87			1500	51.8	77.7	65.1	242.8	219.6	223.94
	0.016667	4.7e-05	-0.00014				893	105			7500	274.9	194.8	235.5	1269.7	1167.6	1132.4
	0.025	7.2e-05	-0.00014				607	33			15000	487.1	532.1	414.6	2222.1	1940.8	1903.6
	0.033333	9e-05	-0.00012								75000	2523.5	2739.3	2756.4	6627.1	5954.4	7020.6
	0.041667	0.000105	-5.8e-05								150000	4900.1	4451.5	5231.4	8043.2	7547.5	8421.5
	0.05	0.000117	1.9e-05
	0.058333	0.000125	8.8e-05
	0.066667	0.000133	0.000127			Figure 4e
	0.075	0.000148	0.000135					AAV8			AAVv128
	0.083333	0.000181	0.000133				10000	0	0	0	203.5	231.4	221.4
	0.091667	0.000236	0.000137				50000	23	35	17	784.2	891.1	854.5
	0.1	0.000307	0.000153				100000	82.4	104.2	78.5	1407.3	1345.8	1547.4
	0.108333	0.000379	0.000183				500000	467.2	451.2	475.1	2786.3	2783.8	2741.7
	0.116667	0.00043	0.000227				1000000	764.5	785.2	745.4	3364	3429.6	3294.6
	0.125	0.000451	0.00028
	0.133333	0.000447	0.000325
	0.141667	0.000442	0.00035			Figure 4f
	0.15	0.000451	0.00036					AAV8			AAVv128
	0.158333	0.000472	0.000368				5000	120.6	100.2	80.4	200.4	230.1	257.4
	0.166667	0.000495	0.000379				10000	131.9	100.2	173.2	377.7	336.3	368.1
	0.175	0.000512	0.000388				50000	831.8	758.4	882.1	1747.1	1715.3	1845.1
	0.183333	0.000525	0.000391				100000	1673	1547.4	1742.2	3116.6	3139.6	3217.5
	0.191667	0.000534	0.000387				500000	5365.7	5124.5	5514.5	7743.3	7360.8	7145.6
	0.2	0.00054	0.00038
	0.208333	0.000541	0.000376
	0.216667	0.000539	0.000377
	0.225	0.00053	0.000382
	0.233333	0.000511	0.000389
	0.241667	0.000484	0.000395
	0.25	0.00046	0.000399
	0.258333	0.000452	0.000394
	0.266667	0.000455	0.000379
	0.275	0.000462	0.00036
	0.283333	0.000463	0.000344
	0.291667	0.000458	0.000329
	0.3	0.000449	0.000308
	0.308333	0.000438	0.000285
	0.316667	0.00043	0.000277
	0.325	0.000433	0.000291
	0.333333	0.000452	0.000316
	0.341667	0.000476	0.000331
	0.35	0.000486	0.000325
	0.358333	0.000474	0.000296
	0.366667	0.000452	0.000253
	0.375	0.000442	0.000213
	0.383333	0.000452	0.000193
	0.391667	0.000467	0.0002
	0.4	0.000467	0.000225
	0.408333	0.000439	0.000252
	0.416667	0.000389	0.000272
	0.425	0.000338	0.000282
	0.433333	0.000305	0.000289
	0.441667	0.000302	0.000303
	0.45	0.000319	0.000323
	0.458333	0.000339	0.000338
	0.466667	0.000351	0.000336
	0.475	0.000358	0.000318
	0.483333	0.000366	0.000298
	0.491667	0.000377	0.000282
	0.5	0.000392	0.000268
	0.508333	0.000409	0.000252
	0.516667	0.000418	0.000239
	0.525	0.000409	0.000238
	0.533333	0.000384	0.000248
	0.541667	0.000354	0.000259
	0.55	0.00033	0.000259
	0.558333	0.000317	0.000246
	0.566667	0.000311	0.000233
	0.575	0.00031	0.000227
	0.583333	0.000317	0.000224
	0.591667	0.000336	0.000218
	0.6	0.000361	0.000212
	0.608333	0.000383	0.000209
	0.616667	0.000393	0.000206
	0.625	0.000388	0.000197
	0.633333	0.000368	0.00018
	0.641667	0.000342	0.000157
	0.65	0.000319	0.000134
	0.658333	0.000306	0.000112
	0.666667	0.000306	9.1e-05
	0.675	0.000312	7.6e-05
	0.683333	0.000315	7.2e-05
	0.691667	0.000305	8.2e-05
	0.7	0.00029	9.7e-05
	0.708333	0.000285	0.000109
	0.716667	0.0003	0.000113
	0.725	0.000325	0.000113
	0.733333	0.000345	0.00012
	0.741667	0.000352	0.000141
	0.75	0.000348	0.000169
	0.758333	0.000342	0.000183
	0.766667	0.000339	0.000175
	0.775	0.000337	0.000153
	0.783333	0.00033	0.000131
	0.791667	0.000318	0.000118
	0.8	0.000305	0.000118
	0.808333	0.000295	0.000128
	0.816667	0.00029	0.000146
	0.825	0.000287	0.000166
	0.833333	0.000286	0.00018
	0.841667	0.000288	0.000187
	0.85	0.000298	0.000192
	0.858333	0.000313	0.000198
	0.866667	0.000328	0.000198
	0.875	0.000334	0.000188
	0.883333	0.000329	0.00017
	0.891667	0.000318	0.000154
	0.9	0.000303	0.000142
	0.908333	0.000282	0.000124
	0.916667	0.000254	9e-05
	0.925	0.000225	4e-05
	0.933333	0.000206	-1.3e-05
	0.941667	0.000204	-5e-05
	0.95	0.000219	-5.2e-05
	0.958333	0.000241	-1.9e-05
	0.966667	0.000255	1.9e-05
	0.975	0.000253	3.5e-05
	0.983333	0.000241	1.8e-05
	0.991667	0.000232	-1.1e-05
	1	0.000231	-3.2e-05
	1.00833	0.00023	-3.2e-05
	1.01667	0.000215	-1.3e-05
	1.025	0.000189	1.2e-05
	1.03333	0.000169	3.3e-05
	1.04167	0.00017	4.1e-05
	1.05	0.000192	4e-05
	1.05833	0.000214	3.6e-05
	1.06667	0.000216	3.3e-05
	1.075	0.000192	3.8e-05
	1.08333	0.000156	5.4e-05
	1.09167	0.000127	7.5e-05
	1.1	0.000119	8.6e-05
	1.10833	0.00013	7.6e-05
	1.11667	0.000148	4.8e-05
	1.125	0.00016	1.8e-05
	1.13333	0.000163	-2e-06
	1.14167	0.000165	-1.2e-05
	1.15	0.000169	-1.1e-05
	1.15833	0.000172	-4e-06
	1.16667	0.000172	0
	1.175	0.000167	-3e-06
	1.18333	0.000155	-1.9e-05
	1.19167	0.000133	-3.9e-05
	1.2	0.000112	-5.8e-05
	1.20833	0.000103	-6.9e-05
	1.21667	0.000114	-7e-05
	1.225	0.000135	-6.9e-05
	1.23333	0.000149	-7.6e-05
	1.24167	0.000148	-8.7e-05
	1.25	0.000139	-9.4e-05
	1.25833	0.000131	-8.9e-05
	1.26667	0.000127	-7.7e-05
	1.275	0.000125	-7e-05
	1.28333	0.000124	-7.6e-05
	1.29167	0.000121	-9.2e-05
	1.3	0.000114	-0.0001
	1.30833	0.000107	-9.4e-05
	1.31667	0.000111	-6.1e-05
	1.325	0.000132	-1.8e-05
	1.33333	0.000165	1.4e-05
	1.34167	0.000193	2.8e-05
	1.35	0.000201	2.5e-05
	1.35833	0.000191	1.8e-05
	1.36667	0.000175	1.5e-05
	1.375	0.000165	1.7e-05
	1.38333	0.00016	2.2e-05
	1.39167	0.000157	2.3e-05
	1.4	0.00015	1.6e-05
	1.40833	0.000139	2e-06
	1.41667	0.000127	-1e-05
	1.425	0.000121	-1.4e-05
	1.43333	0.000126	-1.2e-05
	1.44167	0.000137	-9e-06
	1.45	0.000145	-1.2e-05
	1.45833	0.000145	-2.2e-05
	1.46667	0.000137	-4e-05
	1.475	0.000127	-6.7e-05
	1.48333	0.00012	-0.0001
	1.49167	0.000117	-0.00013
	1.5	0.000116	-0.00014
	1.50833	0.000116	-0.00013
	1.51667	0.000121	-0.00011
	1.525	0.000132	-9.3e-05
	1.53333	0.000147	-8.4e-05
	1.54167	0.000158	-8.1e-05
	1.55	0.000159	-8.5e-05
	1.55833	0.000148	-9.4e-05
	1.56667	0.000126	-0.00011
	1.575	0.000103	-0.00012
	1.58333	8.9e-05	-0.00014
	1.59167	8.6e-05	-0.00016
	1.6	9e-05	-0.00016
	1.60833	9e-05	-0.00016
	1.61667	8.3e-05	-0.00014
	1.625	7.1e-05	-0.00012
	1.63333	6.2e-05	-0.0001
	1.64167	6.4e-05	-9.4e-05
	1.65	7.5e-05	-9.8e-05
	1.65833	7.9e-05	-0.00011
	1.66667	6.2e-05	-0.00012
	1.675	2.7e-05	-0.00014
	1.68333	-5e-06	-0.00015
	1.69167	-1.7e-05	-0.00014
	1.7	-3e-06	-9.5e-05
	1.70833	2.8e-05	-4.1e-05
	1.71667	6.1e-05	-1e-06
	1.725	8.4e-05	5e-06
	1.73333	9.4e-05	-2.4e-05
	1.74167	9.7e-05	-7.2e-05
	1.75	0.0001	-0.00011
	1.75833	0.000104	-0.00011
	1.76667	0.000102	-9.9e-05
	1.775	8.6e-05	-8.2e-05
	1.78333	6e-05	-6.7e-05
	1.79167	4.3e-05	-5e-05
	1.8	4.7e-05	-2.9e-05
	1.80833	7.1e-05	-1e-05
	1.81667	9.8e-05	3e-06
	1.825	0.000116	1.1e-05
	1.83333	0.000125	1.5e-05
	1.84167	0.000131	7e-06
	1.85	0.000137	-1.2e-05
	1.85833	0.000141	-4e-05
	1.86667	0.000135	-6.6e-05
	1.875	0.000121	-8e-05
	1.88333	0.000104	-7.6e-05
	1.89167	9.7e-05	-6.2e-05
	1.9	0.000108	-5.3e-05
	1.90833	0.000131	-6.4e-05
	1.91667	0.000156	-9.1e-05
	1.925	0.000166	-0.00012
	1.93333	0.000152	-0.00013
	1.94167	0.000116	-0.00012
	1.95	7.6e-05	-7.5e-05
	1.95833	5.4e-05	-3.2e-05
	1.96667	5.4e-05	-7e-06
	1.975	6.7e-05	-1e-05
	1.98333	7.9e-05	-3.7e-05
	1.99167	8.1e-05	-7.7e-05
	2	7.5e-05	-0.00011
	2.00833	7.3e-05	-0.00014
	2.01667	8.3e-05	-0.00015
	2.025	9.8e-05	-0.00015
	2.03333	0.000117	-0.00013
	2.04167	0.00014	-0.0001
	2.05	0.000168	-7.1e-05
	2.05833	0.000192	-4.3e-05
	2.06667	0.000199	-2.8e-05
	2.075	0.000182	-2.7e-05
	2.08333	0.000149	-2.9e-05
	2.09167	0.000111	-2.8e-05
	2.1	7.8e-05	-2.5e-05
	2.10833	5.4e-05	-2.3e-05
	2.11667	4.6e-05	-2.3e-05
	2.125	5.6e-05	-2.5e-05
	2.13333	7.9e-05	-3e-05
	2.14167	0.000105	-4.1e-05
	2.15	0.000123	-5.9e-05
	2.15833	0.000135	-7.7e-05
	2.16667	0.000145	-8.5e-05
	2.175	0.000154	-7.9e-05
	2.18333	0.000161	-6e-05
	2.19167	0.000171	-3.2e-05
	2.2	0.000191	4e-06
	2.20833	0.000222	5.1e-05
	2.21667	0.000258	0.000101
	2.225	0.000288	0.00014
	2.23333	0.000304	0.000157
	2.24167	0.000309	0.000163
	2.25	0.000312	0.000188
	2.25833	0.000327	0.00025
	2.26667	0.000367	0.000341
	2.275	0.000438	0.000424
	2.28333	0.000528	0.000456
	2.29167	0.000617	0.000407
	2.3	0.000673	0.00029
	2.30833	0.000665	0.000158
	2.31667	0.000578	6.4e-05
	2.325	0.000434	2.8e-05
	2.33333	0.000286	3.2e-05
	2.34167	0.000183	5.2e-05
	2.35	0.000138	7.8e-05
	2.35833	0.000136	0.000105
	2.36667	0.000154	0.000131
	2.375	0.000186	0.000149
	2.38333	0.000231	0.000158
	2.39167	0.000287	0.000165
	2.4	0.000339	0.00018
	2.40833	0.000378	0.000217
	2.41667	0.000408	0.000285
	2.425	0.000444	0.000378
	2.43333	0.000502	0.000476
	2.44167	0.000581	0.000545
	2.45	0.000661	0.000544
	2.45833	0.00072	0.000452
	2.46667	0.000734	0.000284
	2.475	0.000684	9.6e-05
	2.48333	0.000564	-5.2e-05
	2.49167	0.000397	-0.00013
	2.5	0.000234	-0.00013
	2.50833	0.000119	-0.0001
	2.51667	5.7e-05	-6e-05
	2.525	2.4e-05	-4e-05
	2.53333	0	-4.4e-05
	2.54167	-1.7e-05	-5.7e-05
	2.55	-2.4e-05	-6.7e-05
	2.55833	-1.9e-05	-7.5e-05
	2.56667	-1e-06	-8.9e-05
	2.575	2.7e-05	-0.00011
	2.58333	6.3e-05	-0.00014
	2.59167	9.8e-05	-0.00016
	2.6	0.000122	-0.00015
	2.60833	0.000127	-0.00011
	2.61667	0.000118	-6.1e-05
	2.625	0.000103	-3.2e-05
	2.63333	9.1e-05	-2.9e-05
	2.64167	8.8e-05	-3.7e-05
	2.65	9.4e-05	-4.5e-05
	2.65833	0.000106	-5.2e-05
	2.66667	0.000122	-6.4e-05
	2.675	0.000141	-8.2e-05
	2.68333	0.000155	-9.7e-05
	2.69167	0.000156	-9.8e-05
	2.7	0.00015	-8.1e-05
	2.70833	0.000143	-5.3e-05
	2.71667	0.000138	-2.6e-05
	2.725	0.000135	-8e-06
	2.73333	0.000132	0
	2.74167	0.00013	-5e-06
	2.75	0.000127	-2.5e-05
	2.75833	0.000127	-5.3e-05
	2.76667	0.000136	-7.7e-05
	2.775	0.000159	-8.5e-05
	2.78333	0.000188	-7.4e-05
	2.79167	0.000215	-5e-05
	2.8	0.000234	-1.7e-05
	2.80833	0.000245	1.5e-05
	2.81667	0.000249	4.3e-05
	2.825	0.000249	6.2e-05
	2.83333	0.00025	6.9e-05
	2.84167	0.000259	7e-05
	2.85	0.000282	7.5e-05
	2.85833	0.000316	9.2e-05
	2.86667	0.000348	0.000114
	2.875	0.000362	0.000125
	2.88333	0.000354	0.000116
	2.89167	0.000337	9.8e-05
	2.9	0.000322	8.6e-05
	2.90833	0.000311	9.5e-05
	2.91667	0.000293	0.000121
	2.925	0.000273	0.000146
	2.93333	0.000268	0.000154
	2.94167	0.000292	0.000145
	2.95	0.000332	0.000128
	2.95833	0.000353	0.000113
	2.96667	0.000333	0.0001
	2.975	0.000281	8.6e-05
	2.98333	0.000229	6.8e-05
	2.99167	0.000208	4.8e-05
	3	0.000227	2.9e-05
	3.00833	0.00027	1.1e-05
	3.01667	0.000315	-2e-06
	3.025	0.000351	-5e-06
	3.03333	0.000373	6e-06
	3.04167	0.000381	2.5e-05
	3.05	0.000377	4.1e-05
	3.05833	0.000367	5.2e-05
	3.06667	0.000355	6.6e-05
	3.075	0.000339	9.8e-05
	3.08333	0.000316	0.00016
	3.09167	0.000287	0.000252
	3.1	0.000266	0.000349
	3.10833	0.000265	0.000411
	3.11667	0.000286	0.00041
	3.125	0.000319	0.000356
	3.13333	0.000355	0.00028
	3.14167	0.000389	0.000209
	3.15	0.000412	0.000153
	3.15833	0.000415	0.000112
	3.16667	0.000391	8.2e-05
	3.175	0.000353	6.1e-05
	3.18333	0.000328	5e-05
	3.19167	0.00033	4.6e-05
	3.2	0.000354	3.7e-05
	3.20833	0.000377	1.6e-05
	3.21667	0.000384	-9e-06
	3.225	0.000371	-2.3e-05
	3.23333	0.000341	-1.6e-05
	3.24167	0.000298	0
	3.25	0.000248	9e-06
	3.25833	0.000197	0
	3.26667	0.000159	-2.2e-05
	3.275	0.000146	-4.5e-05
	3.28333	0.00015	-5.5e-05
	3.29167	0.000156	-5.1e-05
	3.3	0.000154	-4.1e-05
	3.30833	0.000142	-3.5e-05
	3.31667	0.000126	-2.8e-05
	3.325	0.000119	-1.1e-05
	3.33333	0.000123	1.9e-05
	3.34167	0.000125	5.4e-05
	3.35	0.000115	8.2e-05
	3.35833	9.7e-05	0.000103
	3.36667	9.6e-05	0.000118
	3.375	0.000123	0.000126
	3.38333	0.000163	0.000123
	3.39167	0.000191	0.000112
	3.4	0.000194	9.8e-05
	3.40833	0.000178	9.3e-05
	3.41667	0.000151	0.000102
	3.425	0.000119	0.000126
	3.43333	9.1e-05	0.000157
	3.44167	7.2e-05	0.000188
	3.45	6.6e-05	0.000218
	3.45833	6.6e-05	0.000247
	3.46667	6.5e-05	0.000278
	3.475	6.5e-05	0.000308
	3.48333	7.4e-05	0.000336
	3.49167	9.3e-05	0.000353
	3.5	0.000115	0.000362
	3.50833	0.000135	0.000369
	3.51667	0.000154	0.000382
	3.525	0.000175	0.000396
	3.53333	0.000196	0.000403
	3.54167	0.000213	0.000401
	3.55	0.00022	0.0004
	3.55833	0.000219	0.000409
	3.56667	0.000216	0.000431
	3.575	0.000217	0.00046
	3.58333	0.000227	0.000483
	3.59167	0.000243	0.000487
	3.6	0.000255	0.000468
	3.60833	0.000254	0.000443
	3.61667	0.000241	0.000434
	3.625	0.000225	0.000452
	3.63333	0.000217	0.000487
	3.64167	0.000219	0.000514
	3.65	0.000231	0.000518
	3.65833	0.000255	0.000502
	3.66667	0.000296	0.000481
	3.675	0.000348	0.000471
	3.68333	0.000395	0.000473
	3.69167	0.000423	0.000483
	3.7	0.000428	0.000493
	3.70833	0.000419	0.000488
	3.71667	0.00041	0.00046
	3.725	0.000409	0.000419
	3.73333	0.000412	0.000386
	3.74167	0.000409	0.000378
	3.75	0.000393	0.000393
	3.75833	0.000373	0.000413
	3.76667	0.000364	0.000424
	3.775	0.000376	0.00042
	3.78333	0.000403	0.000403
	3.79167	0.000431	0.000375
	3.8	0.000442	0.000339
	3.80833	0.00043	0.000308
	3.81667	0.000401	0.000295
	3.825	0.000372	0.000306
	3.83333	0.000357	0.000334
	3.84167	0.000359	0.000366
	3.85	0.000373	0.000389
	3.85833	0.000396	0.000392
	3.86667	0.000421	0.00038
	3.875	0.000439	0.000363
	3.88333	0.000435	0.000351
	3.89167	0.00041	0.000334
	3.9	0.000382	0.000303
	3.90833	0.000369	0.000263
	3.91667	0.000377	0.000232
	3.925	0.000388	0.000227
	3.93333	0.000385	0.000252
	3.94167	0.000369	0.000297
	3.95	0.000359	0.000344
	3.95833	0.000365	0.00038
	3.96667	0.00038	0.000401
	3.975	0.000397	0.00041
	3.98333	0.000414	0.000412
	3.99167	0.000439	0.000407
	4	0.000482	0.000397
	4.00833	0.000544	0.000386
	4.01667	0.000605	0.000382
	4.025	0.000641	0.000382
	4.03333	0.000643	0.000377
	4.04167	0.000622	0.000356
	4.05	0.000598	0.00032
	4.05833	0.000585	0.000277
	4.06667	0.000587	0.000243
	4.075	0.000594	0.000223
	4.08333	0.000602	0.000214
	4.09167	0.000615	0.00021
	4.1	0.000645	0.00021
	4.10833	0.000695	0.000218
	4.11667	0.000759	0.000231
	4.125	0.000829	0.000239
	4.13333	0.000906	0.000239
	4.14167	0.000905	0.000233
	4.15	0.000904	0.000227
	4.15833	0.000903	0.000223
	4.16667	0.000902	0.000219
	4.175	0.000901	0.000211
	4.18333	0.0009	0.000198
	4.19167	0.000904	0.00018
	4.2	0.000906	0.000159
	4.20833	0.000796	0.000148
	4.21667	0.000824	0.000164
	4.225	0.000825	0.00021
	4.23333	0.000832	0.000275
	4.24167	0.000841	0.000337
	4.25	0.000851	0.000385
	4.25833	0.000942	0.000418
	4.26667	0.000985	0.00044
	4.275	0.000994	0.000451
	4.28333	0.000993	0.000444
	4.29167	0.000987	0.000419
	4.3	0.0008354	0.000383
	4.30833	0.0006338	0.000351
	4.31667	0.0004794	0.000332
	4.325	0.0003704	0.00033
	4.33333	0.0002956	0.000351
	4.34167	0.000248	0.000424
	4.35	0.0002237	0.000594
	4.35833	0.000217	0.000873
	4.36667	0.000218	0.001206
	4.375	0.0002143	0.001466
	4.38333	0.0001969	0.001536
	4.39167	0.0001655	0.001385
	4.4	0.0001281	0.001087
	4.40833	0.000949	0.000759
	4.41667	0.000723	0.00049
	4.425	0.000623	0.000315
	4.43333	0.000639	0.00023
	4.44167	0.000744	0.000216
	4.45	0.000882	0.000246
	4.45833	0.000972	0.000297
	4.46667	0.000949	0.00035
	4.475	0.000809	0.000391
	4.48333	0.000614	0.000409
	4.49167	0.000438	0.000399
	4.5	0.000319	0.000369
	4.50833	0.00025	0.000335
	4.51667	0.000208	0.000306
	4.525	0.000173	0.000283
	4.53333	0.000141	0.000268
	4.54167	0.000114	0.000268
	4.55	9.9e-05	0.000285
	4.55833	0.000104	0.000306
	4.56667	0.000125	0.000311
	4.575	0.000147	0.00029
	4.58333	0.000157	0.000251
	4.59167	0.000154	0.000207
	4.6	0.000145	0.000172
	4.60833	0.000137	0.000153
	4.61667	0.000139	0.000154
	4.625	0.000151	0.000177
	4.63333	0.000167	0.000224
	4.64167	0.000182	0.000285
	4.65	0.00019	0.000348
	4.65833	0.000195	0.000395
	4.66667	0.000206	0.000417
	4.675	0.000229	0.000422
	4.68333	0.000256	0.000424
	4.69167	0.000269	0.000422
	4.7	0.000256	0.00041
	4.70833	0.000221	0.000386
	4.71667	0.00018	0.000365
	4.725	0.000144	0.000361
	4.73333	0.000118	0.00037
	4.74167	0.000102	0.000378
	4.75	9.6e-05	0.000376
	4.75833	0.000103	0.000363
	4.76667	0.000121	0.000344
	4.775	0.00014	0.000323
	4.78333	0.000151	0.000304
	4.79167	0.000153	0.000294
	4.8	0.00015	0.000295
	4.80833	0.000149	0.000305
	4.81667	0.000158	0.00032
	4.825	0.000179	0.000339
	4.83333	0.000206	0.000364
	4.84167	0.000229	0.000391
	4.85	0.000243	0.000406
	4.85833	0.000247	0.000398
	4.86667	0.000242	0.000372
	4.875	0.000233	0.000346
	4.88333	0.000226	0.000342
	4.89167	0.000225	0.000373
	4.9	0.000232	0.000435
	4.90833	0.000245	0.000508
	4.91667	0.00026	0.000566
	4.925	0.00027	0.000592
	4.93333	0.000271	0.000587
	4.94167	0.000261	0.000561
	4.95	0.000246	0.00052
	4.95833	0.000237	0.000472
	4.96667	0.000235	0.000426
	4.975	0.000226	0.000391
	4.98333	0.000199	0.000366
	4.99167	0.000161	0.000348
	5	0.000136	0.00034
	5.00833	0.00014	0.000352
	5.01667	0.000168	0.000393
	5.025	0.000208	0.000455
	5.03333	0.000255	0.000521
	5.04167	0.000304	0.000576
	5.05	0.00035	0.00062
	5.05833	0.000388	0.000662
	5.06667	0.000411	0.000714
	5.075	0.000416	0.000778
	5.08333	0.000408	0.000845
	5.09167	0.0004	0.000904
	5.1	0.000407	0.000946
	5.10833	0.000431	0.00097
	5.11667	0.000465	0.000979
	5.125	0.000503	0.000982
	5.13333	0.000547	0.000991
	5.14167	0.000602	0.001026
	5.15	0.000667	0.001097
	5.15833	0.000741	0.001196
	5.16667	0.000866	0.001308
	5.175	0.001207	0.001428
	5.18333	0.002138	0.001573
	5.19167	0.004211	0.001766
	5.2	0.007873	0.002044
	5.20833	0.012933	0.002542
	5.21667	0.018184	0.003596
	5.225	0.021713	0.005741
	5.23333	0.021963	0.009419
	5.24167	0.018775	0.014463
	5.25	0.013515	0.019736
	5.25833	0.008141	0.023416
	5.26667	0.004069	0.023958
	5.275	0.001679	0.021079
	5.28333	0.000594	0.015956
	5.29167	0.000228	0.010456
	5.3	0.000149	0.006069
	5.30833	0.000146	0.003344
	5.31667	0.000154	0.002021
	5.325	0.000163	0.001534
	5.33333	0.000183	0.00141
	5.34167	0.000218	0.001387
	5.35	0.000271	0.001367
	5.35833	0.000345	0.001342
	5.36667	0.000437	0.001328
	5.375	0.000536	0.001339
	5.38333	0.00062	0.001376
	5.39167	0.000668	0.001439
	5.4	0.000678	0.001533
	5.40833	0.000668	0.001656
	5.41667	0.000643	0.001792
	5.425	0.000592	0.001908
	5.43333	0.000496	0.001981
	5.44167	0.000358	0.001998
	5.45	0.000206	0.001963
	5.45833	7.9e-05	0.001881
	5.46667	5e-06	0.001759
	5.475	-1.7e-05	0.001612
	5.48333	-1.3e-05	0.001469
	5.49167	-6e-06	0.001363
	5.5	-9e-06	0.00131
	5.50833	-2.3e-05	0.001308
	5.51667	-4.7e-05	0.001337
	5.525	-7.9e-05	0.001377
	5.53333	-0.00011	0.001406
	5.54167	-0.00014	0.00141
	5.55	-0.00014	0.001387
	5.55833	-0.00013	0.001345
	5.56667	-0.00012	0.001298
	5.575	-0.00013	0.001256
	5.58333	-0.00014	0.001231
	5.59167	-0.00016	0.001229
	5.6	-0.00019	0.001248
	5.60833	-0.00022	0.001276
	5.61667	-0.00025	0.001303
	5.625	-0.00025	0.00133
	5.63333	-0.00022	0.001368
	5.64167	-0.00018	0.001421
	5.65	-0.00014	0.001482
	5.65833	-0.0001	0.001538
	5.66667	-8.4e-05	0.001588
	5.675	-8.3e-05	0.001641
	5.68333	-9.1e-05	0.0017
	5.69167	-9.6e-05	0.001761
	5.7	-9.4e-05	0.001816
	5.70833	-9.2e-05	0.001856
	5.71667	-9.2e-05	0.001875
	5.725	-9.9e-05	0.001873
	5.73333	-0.00011	0.001858
	5.74167	-0.00012	0.001847
	5.75	-0.00014	0.001845
	5.75833	-0.00015	0.001851
	5.76667	-0.00017	0.001865
	5.775	-0.0002	0.001887
	5.78333	-0.00023	0.001902
	5.79167	-0.00024	0.001888
	5.8	-0.00023	0.001838
	5.80833	-0.00019	0.001761
	5.81667	-0.00015	0.001676
	5.825	-0.00012	0.001607
	5.83333	-0.00012	0.00159
	5.84167	-0.00012	0.001659
	5.85	-0.00011	0.001819
	5.85833	-8.5e-05	0.002035
	5.86667	-4.9e-05	0.002251
	5.875	-1e-05	0.002429
	5.88333	1.9e-05	0.002561
	5.89167	3.7e-05	0.002653
	5.9	4.1e-05	0.002711
	5.90833	3.1e-05	0.002727
	5.91667	1.5e-05	0.002692
	5.925	8e-06	0.002605
	5.93333	1.6e-05	0.002487
	5.94167	2.6e-05	0.002368
	5.95	1.8e-05	0.00227
	5.95833	-1.6e-05	0.0022
	5.96667	-6.8e-05	0.002146
	5.975	-0.00012	0.002092
	5.98333	-0.00014	0.00202
	5.99167	-0.00015	0.001919
	6	-0.00015	0.001789
	6.00833	-0.00017	0.001652
	6.01667	-0.0002	0.001548
	6.025	-0.00023	0.001503
	6.03333	-0.00025	0.001515
	6.04167	-0.00024	0.001556
	6.05	-0.00021	0.001593
	6.05833	-0.00019	0.001601
	6.06667	-0.00019	0.001576
	6.075	-0.00021	0.00153
	6.08333	-0.00022	0.001476
	6.09167	-0.0002	0.001412
	6.1	-0.00017	0.001329
	6.10833	-0.00015	0.001227
	6.11667	-0.00013	0.001123
	6.125	-0.00012	0.001032
	6.13333	-0.0001	0.000963
	6.14167	-7.4e-05	0.000916
	6.15	-3.2e-05	0.000883
	6.15833	1.4e-05	0.000853
	6.16667	3.8e-05	0.000817
	6.175	1.9e-05	0.000768
	6.18333	-3.7e-05	0.000706
	6.19167	-0.0001	0.000642
	6.2	-0.00015	0.00059
	6.20833	-0.00019	0.00056
	6.21667	-0.0002	0.000551
	6.225	-0.00021	0.00055
	6.23333	-0.00021	0.000534
	6.24167	-0.00019	0.000491
	6.25	-0.00018	0.000435
	6.25833	-0.00018	0.00038
	6.26667	-0.00019	0.00032
	6.275	-0.00021	0.000245
	6.28333	-0.00022	0.000163
	6.29167	-0.00022	9.3e-05
	6.3	-0.00022	4.7e-05
	6.30833	-0.00023	1.6e-05
	6.31667	-0.00024	-1e-05
	6.325	-0.00026	-3.9e-05
	6.33333	-0.00027	-7.3e-05
	6.34167	-0.00029	-0.00012
	6.35	-0.00031	-0.00018
	6.35833	-0.00032	-0.00025
	6.36667	-0.00033	-0.00031
	6.375	-0.00034	-0.00033
	6.38333	-0.00034	-0.00033
	6.39167	-0.00033	-0.00032
	6.4	-0.00032	-0.00032
	6.40833	-0.00032	-0.00034
	6.41667	-0.00034	-0.00038
	6.425	-0.00034	-0.00044
	6.43333	-0.00034	-0.00049
	6.44167	-0.00034	-0.00052
	6.45	-0.00034	-0.00051
	6.45833	-0.00035	-0.00049
	6.46667	-0.00034	-0.00047
	6.475	-0.00031	-0.00048
	6.48333	-0.00025	-0.0005
	6.49167	-0.00017	-0.00051
	6.5	-0.00011	-0.00052
	6.50833	-7.4e-05	-0.00052
	6.51667	-8e-05	-0.00053
	6.525	-0.00011	-0.00054
	6.53333	-0.00015	-0.00053
	6.54167	-0.00018	-0.0005
	6.55	-0.00019	-0.00047
	6.55833	-0.0002	-0.00044
	6.56667	-0.0002	-0.0004
	6.575	-0.00019	-0.00037
	6.58333	-0.00016	-0.00034
	6.59167	-0.00014	-0.00032
	6.6	-0.00013	-0.00033
	6.60833	-0.00013	-0.00034
	6.61667	-0.00014	-0.00035
	6.625	-0.00014	-0.00036
	6.63333	-0.00014	-0.00037
	6.64167	-0.00015	-0.00038
	6.65	-0.00017	-0.00039
	6.65833	-0.00021	-0.0004
	6.66667	-0.00024	-0.00041
	6.675	-0.00026	-0.00041
	6.68333	-0.00025	-0.00039
	6.69167	-0.00024	-0.00037
	6.7	-0.00021	-0.00034
	6.70833	-0.00018	-0.0003
	6.71667	-0.00016	-0.00028
	6.725	-0.00014	-0.00028
	6.73333	-0.00013	-0.00029
	6.74167	-0.00014	-0.00033
	6.75	-0.00015	-0.00036
	6.75833	-0.00017	-0.00037
	6.76667	-0.0002	-0.00037
	6.775	-0.00021	-0.00036
	6.78333	-0.00022	-0.00036
	6.79167	-0.00021	-0.00038
	6.8	-0.00019	-0.00041
	6.80833	-0.00017	-0.00044
	6.81667	-0.00016	-0.00044
	6.825	-0.00015	-0.00042
	6.83333	-0.00015	-0.00038
	6.84167	-0.00014	-0.00035
	6.85	-0.00015	-0.00033
	6.85833	-0.00018	-0.00032
	6.86667	-0.00021	-0.00032
	6.875	-0.00022	-0.00033
	6.88333	-0.0002	-0.00033
	6.89167	-0.00018	-0.00033
	6.9	-0.00018	-0.00031
	6.90833	-0.0002	-0.00031
	6.91667	-0.00021	-0.00031
	6.925	-0.00021	-0.00034
	6.93333	-0.00019	-0.00037
	6.94167	-0.00016	-0.0004
	6.95	-0.00013	-0.00042
	6.95833	-0.00012	-0.00044
	6.96667	-0.00013	-0.00048
	6.975	-0.00016	-0.00052
	6.98333	-0.00019	-0.00056
	6.99167	-0.00019	-0.00058
	7	-0.00015	-0.00057
	7.00833	-0.0001	-0.00054
	7.01667	-6.1e-05	-0.0005
	7.025	-4.8e-05	-0.00046
	7.03333	-5.9e-05	-0.00044
	7.04167	-7.8e-05	-0.00043
	7.05	-9.1e-05	-0.00044
	7.05833	-8.9e-05	-0.00045
	7.06667	-7.8e-05	-0.00044
	7.075	-7.1e-05	-0.00043
	7.08333	-7.7e-05	-0.00041
	7.09167	-0.0001	-0.0004
	7.1	-0.00014	-0.0004
	7.10833	-0.0002	-0.00041
	7.11667	-0.00025	-0.00043
	7.125	-0.0003	-0.00043
	7.13333	-0.00033	-0.00043
	7.14167	-0.00034	-0.00043
	7.15	-0.00033	-0.00042
	7.15833	-0.00031	-0.00043
	7.16667	-0.00029	-0.00044
	7.175	-0.00029	-0.00045
	7.18333	-0.00029	-0.00048
	7.19167	-0.00029	-0.00051
	7.2	-0.00028	-0.00054
	7.20833	-0.00028	-0.00056
	7.21667	-0.00027	-0.00057
	7.225	-0.00026	-0.00056
	7.23333	-0.00023	-0.00056
	7.24167	-0.0002	-0.00056
	7.25	-0.00018	-0.00055
	7.25833	-0.00017	-0.00053
	7.26667	-0.00018	-0.00051
	7.275	-0.00018	-0.00049
	7.28333	-0.00014	-0.00047
	7.29167	-8.3e-05	-0.00047
	7.3	-3.6e-05	-0.00046
	7.30833	-1.9e-05	-0.00045
	7.31667	-3.7e-05	-0.00044
	7.325	-7.6e-05	-0.00041
	7.33333	-0.00012	-0.00039
	7.34167	-0.00015	-0.00037
	7.35	-0.00016	-0.00037
	7.35833	-0.00017	-0.00039
	7.36667	-0.00017	-0.0004
	7.375	-0.00017	-0.0004
	7.38333	-0.00018	-0.0004
	7.39167	-0.00018	-0.00039
	7.4	-0.00019	-0.00039
	7.40833	-0.00021	-0.0004
	7.41667	-0.00022	-0.00042
	7.425	-0.00023	-0.00044
	7.43333	-0.00023	-0.00045
	7.44167	-0.00024	-0.00044
	7.45	-0.00025	-0.00041
	7.45833	-0.00028	-0.00037
	7.46667	-0.0003	-0.00036
	7.475	-0.00032	-0.00035
	7.48333	-0.00031	-0.00037
	7.49167	-0.00028	-0.00038
	7.5	-0.00026	-0.0004
	7.50833	-0.00025	-0.00042
	7.51667	-0.00025	-0.00045
	7.525	-0.00026	-0.00049
	7.53333	-0.00028	-0.00051
	7.54167	-0.00029	-0.00051
	7.55	-0.00029	-0.00049
	7.55833	-0.00029	-0.00046
	7.56667	-0.00028	-0.00046
	7.575	-0.00027	-0.00047
	7.58333	-0.00025	-0.00048
	7.59167	-0.00024	-0.00048
	7.6	-0.00025	-0.00046
	7.60833	-0.00026	-0.00044
	7.61667	-0.00028	-0.00046
	7.625	-0.00029	-0.00051
	7.63333	-0.00028	-0.00055
	7.64167	-0.00026	-0.00057
	7.65	-0.00024	-0.00057
	7.65833	-0.00022	-0.00054
	7.66667	-0.0002	-0.00052
	7.675	-0.00019	-0.0005
	7.68333	-0.0002	-0.00049
	7.69167	-0.00021	-0.00049
	7.7	-0.00021	-0.00051
	7.70833	-0.00021	-0.00055
	7.71667	-0.00021	-0.00058
	7.725	-0.00022	-0.00059
	7.73333	-0.00024	-0.00058
	7.74167	-0.00026	-0.00056
	7.75	-0.00027	-0.00056
	7.75833	-0.00028	-0.00057
	7.76667	-0.00029	-0.00059
	7.775	-0.00032	-0.0006
	7.78333	-0.00034	-0.0006
	7.79167	-0.00036	-0.00059
	7.8	-0.00037	-0.00058
	7.80833	-0.00037	-0.00056
	7.81667	-0.00037	-0.00054
	7.825	-0.00037	-0.00053
	7.83333	-0.00036	-0.00053
	7.84167	-0.00035	-0.00054
	7.85	-0.00034	-0.00055
	7.85833	-0.00034	-0.00055
	7.86667	-0.00034	-0.00054
	7.875	-0.00034	-0.00053
	7.88333	-0.00032	-0.00053
	7.89167	-0.00029	-0.00053
	7.9	-0.00027	-0.00054
	7.90833	-0.00026	-0.00054
	7.91667	-0.00026	-0.00054
	7.925	-0.00027	-0.00055
	7.93333	-0.00026	-0.00055
	7.94167	-0.00025	-0.00057
	7.95	-0.00024	-0.00059
	7.95833	-0.00023	-0.00062
	7.96667	-0.00023	-0.00066
	7.975	-0.00024	-0.0007
	7.98333	-0.00025	-0.00071
	7.99167	-0.00025	-0.00071
	8	-0.00024	-0.00069
	8.00833	-0.00022	-0.00067
	8.01667	-0.00022	-0.00065
	8.025	-0.00024	-0.00064
	8.03333	-0.00028	-0.00063
	8.04167	-0.0003	-0.00062
	8.05	-0.0003	-0.00059
	8.05833	-0.00028	-0.00055
	8.06667	-0.00029	-0.00052
	8.075	-0.00034	-0.0005
	8.08333	-0.0004	-0.0005
	8.09167	-0.00045	-0.0005
	8.1	-0.00047	-0.0005
	8.10833	-0.00048	-0.00051
	8.11667	-0.00048	-0.00053
	8.125	-0.00048	-0.00055
	8.13333	-0.00048	-0.00056
	8.14167	-0.00048	-0.00056
	8.15	-0.00048	-0.00055
	8.15833	-0.00049	-0.00054
	8.16667	-0.0005	-0.00056
	8.175	-0.00051	-0.00058
	8.18333	-0.00051	-0.0006
	8.19167	-0.00049	-0.00063
	8.2	-0.00046	-0.00065
	8.20833	-0.00043	-0.00068
	8.21667	-0.00043	-0.00069
	8.225	-0.00044	-0.00069
	8.23333	-0.00047	-0.00068
	8.24167	-0.00049	-0.00067
	8.25	-0.00049	-0.00066
	8.25833	-0.00047	-0.00066
	8.26667	-0.00044	-0.00066
	8.275	-0.00043	-0.00069
	8.28333	-0.00044	-0.00071
	8.29167	-0.00045	-0.00073
	8.3	-0.00045	-0.00075
	8.30833	-0.00042	-0.00075
	8.31667	-0.00039	-0.00074
	8.325	-0.00037	-0.00072
	8.33333	-0.00037	-0.00072
	8.34167	-0.00037	-0.00072
	8.35	-0.00036	-0.00072
	8.35833	-0.00032	-0.00071
	8.36667	-0.00028	-0.00071
	8.375	-0.00026	-0.00072
	8.38333	-0.00026	-0.00075
	8.39167	-0.00026	-0.00076
	8.4	-0.00026	-0.00076
	8.40833	-0.00024	-0.00073
	8.41667	-0.00021	-0.00069
	8.425	-0.00018	-0.00065
	8.43333	-0.00017	-0.00063
	8.44167	-0.00017	-0.00063
	8.45	-0.0002	-0.00064
	8.45833	-0.00023	-0.00064
	8.46667	-0.00025	-0.00062
	8.475	-0.00024	-0.0006
	8.48333	-0.00023	-0.00059
	8.49167	-0.00022	-0.00059
	8.5	-0.00023	-0.00057
	8.50833	-0.00026	-0.00054
	8.51667	-0.00029	-0.0005
	8.525	-0.0003	-0.00046
	8.53333	-0.0003	-0.00043
	8.54167	-0.0003	-0.00042
	8.55	-0.0003	-0.00041
	8.55833	-0.0003	-0.00041
	8.56667	-0.00029	-0.00042
	8.575	-0.00028	-0.00043
	8.58333	-0.00027	-0.00043
	8.59167	-0.00026	-0.00042
	8.6	-0.00027	-0.00041
	8.60833	-0.00029	-0.0004
	8.61667	-0.0003	-0.00041
	8.625	-0.0003	-0.00043
	8.63333	-0.0003	-0.00044
	8.64167	-0.0003	-0.00045
	8.65	-0.00031	-0.00046
	8.65833	-0.00033	-0.00047
	8.66667	-0.00034	-0.00049
	8.675	-0.00034	-0.00051
	8.68333	-0.00033	-0.00052
	8.69167	-0.00031	-0.00051
	8.7	-0.00028	-0.00049
	8.70833	-0.00023	-0.00047
	8.71667	-0.00019	-0.00046
	8.725	-0.00016	-0.00046
	8.73333	-0.00016	-0.00048
	8.74167	-0.00018	-0.00049
	8.75	-0.00018	-0.0005
	8.75833	-0.00017	-0.00053
	8.76667	-0.00015	-0.00056
	8.775	-0.00014	-0.00058
	8.78333	-0.00015	-0.00059
	8.79167	-0.00017	-0.00058
	8.8	-0.00017	-0.00054
	8.80833	-0.00016	-0.00049
	8.81667	-0.00015	-0.00045
	8.825	-0.00016	-0.00041
	8.83333	-0.00019	-0.00041
	8.84167	-0.00023	-0.00042
	8.85	-0.00027	-0.00045
	8.85833	-0.0003	-0.00046
	8.86667	-0.00032	-0.00046
	8.875	-0.00032	-0.00044
	8.88333	-0.00031	-0.00044
	8.89167	-0.0003	-0.00047
	8.9	-0.00028	-0.0005
	8.90833	-0.00025	-0.00053
	8.91667	-0.00023	-0.00054
	8.925	-0.00022	-0.00054
	8.93333	-0.00022	-0.00052
	8.94167	-0.00022	-0.0005
	8.95	-0.0002	-0.00047
	8.95833	-0.00018	-0.00045
	8.96667	-0.00015	-0.00044
	8.975	-0.00013	-0.00045
	8.98333	-0.0001	-0.00047
	8.99167	-7.7e-05	-0.00049
	9	-5.5e-05	-0.0005
	9.00833	-5e-05	-0.0005
	9.01667	-6.7e-05	-0.00051
	9.025	-0.0001	-0.00052
	9.03333	-0.00014	-0.00053
	9.04167	-0.00017	-0.00053
	9.05	-0.0002	-0.00053
	9.05833	-0.00023	-0.00051
	9.06667	-0.00026	-0.00049
	9.075	-0.00027	-0.00047
	9.08333	-0.00028	-0.00045
	9.09167	-0.00027	-0.00044
	9.1	-0.00027	-0.00044
	9.10833	-0.00029	-0.00047
	9.11667	-0.00032	-0.00049
	9.125	-0.00035	-0.00051
	9.13333	-0.00037	-0.00051
	9.14167	-0.00038	-0.0005
	9.15	-0.00038	-0.00049
	9.15833	-0.00038	-0.00048
	9.16667	-0.00037	-0.00047
	9.175	-0.00036	-0.00047
	9.18333	-0.00036	-0.00047
	9.19167	-0.00037	-0.00046
	9.2	-0.00036	-0.00046
	9.20833	-0.00035	-0.00048
	9.21667	-0.00033	-0.0005
	9.225	-0.00032	-0.00051
	9.23333	-0.00031	-0.00052
	9.24167	-0.00031	-0.00054
	9.25	-0.00032	-0.00056
	9.25833	-0.00033	-0.0006
	9.26667	-0.00034	-0.00063
	9.275	-0.00035	-0.00066
	9.28333	-0.00037	-0.00068
	9.29167	-0.0004	-0.00069
	9.3	-0.00042	-0.00067
	9.30833	-0.00041	-0.00064
	9.31667	-0.00038	-0.0006
	9.325	-0.00035	-0.00057
	9.33333	-0.00034	-0.00056
	9.34167	-0.00035	-0.00056
	9.35	-0.00036	-0.00057
	9.35833	-0.00036	-0.00059
	9.36667	-0.00034	-0.00059
	9.375	-0.00034	-0.0006
	9.38333	-0.00036	-0.00061
	9.39167	-0.00041	-0.00061
	9.4	-0.00046	-0.00063
	9.40833	-0.0005	-0.00065
	9.41667	-0.00051	-0.00067
	9.425	-0.00049	-0.00069
	9.43333	-0.00045	-0.0007
	9.44167	-0.00041	-0.00069
	9.45	-0.00037	-0.00064
	9.45833	-0.00035	-0.00058
	9.46667	-0.00034	-0.00054
	9.475	-0.00035	-0.00055
	9.48333	-0.00037	-0.00059
	9.49167	-0.0004	-0.00062
	9.5	-0.00042	-0.00065
	9.50833	-0.00042	-0.00065
	9.51667	-0.0004	-0.00065
	9.525	-0.00037	-0.00065
	9.53333	-0.00036	-0.00064
	9.54167	-0.00036	-0.00062
	9.55	-0.00038	-0.0006
	9.55833	-0.0004	-0.00059
	9.56667	-0.00042	-0.00059
	9.575	-0.00042	-0.0006
	9.58333	-0.00043	-0.00062
	9.59167	-0.00044	-0.00063
	9.6	-0.00045	-0.00063
	9.60833	-0.00043	-0.00064
	9.61667	-0.0004	-0.00063
	9.625	-0.00038	-0.00064
	9.63333	-0.00037	-0.00065
	9.64167	-0.00038	-0.00067
	9.65	-0.00038	-0.00071
	9.65833	-0.00038	-0.00074
	9.66667	-0.00039	-0.00077
	9.675	-0.0004	-0.00077
	9.68333	-0.00041	-0.00076
	9.69167	-0.00041	-0.00073
	9.7	-0.00041	-0.00071
	9.70833	-0.00041	-0.00071
	9.71667	-0.00041	-0.00071
	9.725	-0.00042	-0.00071
	9.73333	-0.00043	-0.0007
	9.74167	-0.00043	-0.00069
	9.75	-0.00043	-0.00068
	9.75833	-0.00044	-0.00068
	9.76667	-0.00045	-0.00068
	9.775	-0.00047	-0.00069
	9.78333	-0.00049	-0.0007
	9.79167	-0.00049	-0.0007
	9.8	-0.00049	-0.0007
	9.80833	-0.00048	-0.00069
	9.81667	-0.00047	-0.0007
	9.825	-0.00045	-0.00072
	9.83333	-0.00044	-0.00075
	9.84167	-0.00044	-0.00074
	9.85	-0.00046	-0.00071
	9.85833	-0.00049	-0.00066
	9.86667	-0.00052	-0.00063
	9.875	-0.00052	-0.00062
	9.88333	-0.00052	-0.00063
	9.89167	-0.00052	-0.00067
	9.9	-0.00052	-0.0007
	9.90833	-0.00053	-0.00073
	9.91667	-0.00053	-0.00074
	9.925	-0.00051	-0.00073
	9.93333	-0.00048	-0.00072
	9.94167	-0.00044	-0.00071
	9.95	-0.00041	-0.00071
	9.95833	-0.0004	-0.00071
	9.96667	-0.0004	-0.00071
	9.975	-0.00041	-0.00072
	9.98333	-0.00042	-0.00073
	9.99167	-0.00043	-0.00074
	10	-0.00044	-0.00076
	10.0083	-0.00046	-0.00076
	10.0167	-0.00048	-0.00076
	10.025	-0.00049	-0.00077
	10.0333	-0.00047	-0.00078
	10.0417	-0.00045	-0.00079
	10.05	-0.00042	-0.0008
	10.0583	-0.00039	-0.00079
	10.0667	-0.00038	-0.00077
	10.075	-0.00039	-0.00074
	10.0833	-0.00041	-0.0007
	10.0917	-0.00043	-0.00067
	10.1	-0.00045	-0.00064
	10.1083	-0.00047	-0.00064
	10.1167	-0.00049	-0.00064
	10.125	-0.0005	-0.00065
	10.1333	-0.0005	-0.00067
	10.1417	-0.0005	-0.00068
	10.15	-0.00047	-0.00069
	10.1583	-0.00044	-0.0007
	10.1667	-0.00042	-0.0007
	10.175	-0.0004	-0.00071
	10.1833	-0.00041	-0.00073
	10.1917	-0.00043	-0.00075
	10.2	-0.00045	-0.00076
	10.2083	-0.00047	-0.00076
	10.2167	-0.00047	-0.00076
	10.225	-0.00046	-0.00075
	10.2333	-0.00045	-0.00074
	10.2417	-0.00044	-0.00075
	10.25	-0.00044	-0.00076
	10.2583	-0.00045	-0.00077
	10.2667	-0.00046	-0.00076
	10.275	-0.00048	-0.00073
	10.2833	-0.00048	-0.0007
	10.2917	-0.00048	-0.00069
	10.3	-0.00047	-0.00069
	10.3083	-0.00046	-0.0007
	10.3167	-0.00045	-0.00071
	10.325	-0.00044	-0.0007
	10.3333	-0.00042	-0.00069
	10.3417	-0.00041	-0.00068
	10.35	-0.00042	-0.00069
	10.3583	-0.00045	-0.0007
	10.3667	-0.00047	-0.00071
	10.375	-0.00046	-0.00071
	10.3833	-0.00044	-0.0007
	10.3917	-0.00041	-0.0007
	10.4	-0.0004	-0.00071
	10.4083	-0.00041	-0.00071
	10.4167	-0.00043	-0.00069
	10.425	-0.00044	-0.00066
	10.4333	-0.00045	-0.00064
	10.4417	-0.00045	-0.00066
	10.45	-0.00044	-0.00071
	10.4583	-0.00043	-0.00076
	10.4667	-0.00043	-0.00079
	10.475	-0.00043	-0.00079
	10.4833	-0.00043	-0.00077
	10.4917	-0.00043	-0.00074
	10.5	-0.00043	-0.0007
	10.5083	-0.00043	-0.00065
	10.5167	-0.00045	-0.00062
	10.525	-0.00047	-0.00061
	10.5333	-0.00051	-0.00061
	10.5417	-0.00054	-0.00064
	10.55	-0.00056	-0.00066
	10.5583	-0.00056	-0.00068
	10.5667	-0.00054	-0.00069
	10.575	-0.00051	-0.0007
	10.5833	-0.00048	-0.0007
	10.5917	-0.00045	-0.00071
	10.6	-0.00044	-0.00072
	10.6083	-0.00044	-0.00072
	10.6167	-0.00046	-0.00071
	10.625	-0.00048	-0.0007
	10.6333	-0.0005	-0.0007
	10.6417	-0.00051	-0.00073
	10.65	-0.00051	-0.00077
	10.6583	-0.00051	-0.0008
	10.6667	-0.00051	-0.00082
	10.675	-0.00051	-0.00081
	10.6833	-0.0005	-0.00078
	10.6917	-0.00049	-0.00075
	10.7	-0.00047	-0.00073
	10.7083	-0.00047	-0.00072
	10.7167	-0.00047	-0.00072
	10.725	-0.00047	-0.00072
	10.7333	-0.00047	-0.00073
	10.7417	-0.00047	-0.00075
	10.75	-0.00047	-0.00076
	10.7583	-0.00049	-0.00075
	10.7667	-0.00051	-0.00073
	10.775	-0.00053	-0.00072
	10.7833	-0.00054	-0.00073
	10.7917	-0.00053	-0.00073
	10.8	-0.00052	-0.00071
	10.8083	-0.00051	-0.00068
	10.8167	-0.0005	-0.00066
	10.825	-0.00049	-0.00065
	10.8333	-0.00049	-0.00067
	10.8417	-0.0005	-0.0007
	10.85	-0.00049	-0.00072
	10.8583	-0.00047	-0.00073
	10.8667	-0.00042	-0.00073
	10.875	-0.00038	-0.00073
	10.8833	-0.00036	-0.00071
	10.8917	-0.00036	-0.00069
	10.9	-0.00038	-0.00068
	10.9083	-0.0004	-0.00067
	10.9167	-0.00042	-0.00068
	10.925	-0.00043	-0.00069
	10.9333	-0.00043	-0.0007
	10.9417	-0.00041	-0.00071
	10.95	-0.00039	-0.00073
	10.9583	-0.00036	-0.00075
	10.9667	-0.00036	-0.00076
	10.975	-0.00038	-0.00077
	10.9833	-0.00041	-0.00077
	10.9917	-0.00043	-0.00077
	11	-0.00042	-0.00076
	11.0083	-0.0004	-0.00075
	11.0167	-0.00039	-0.00073
	11.025	-0.00038	-0.00071
	11.0333	-0.00038	-0.00068
	11.0417	-0.00037	-0.00067
	11.05	-0.00035	-0.00067
	11.0583	-0.00033	-0.00069
	11.0667	-0.0003	-0.00072
	11.075	-0.00029	-0.00076
	11.0833	-0.0003	-0.00079
	11.0917	-0.00033	-0.0008
	11.1	-0.00036	-0.00078
	11.1083	-0.00038	-0.00076
	11.1167	-0.00039	-0.00075
	11.125	-0.00041	-0.00075
	11.1333	-0.00045	-0.00075
	11.1417	-0.0005	-0.00075
	11.15	-0.00054	-0.00073
	11.1583	-0.00056	-0.00072
	11.1667	-0.00056	-0.00069
	11.175	-0.00054	-0.00068
	11.1833	-0.00051	-0.00066
	11.1917	-0.00049	-0.00066
	11.2	-0.00048	-0.00067
	11.2083	-0.00048	-0.00069
	11.2167	-0.00048	-0.00073
	11.225	-0.00047	-0.00078
	11.2333	-0.00045	-0.00081
	11.2417	-0.00043	-0.00082
	11.25	-0.0004	-0.00081
	11.2583	-0.00038	-0.00081
	11.2667	-0.00037	-0.00082
	11.275	-0.00037	-0.00084
	11.2833	-0.0004	-0.00085
	11.2917	-0.00043	-0.00083
	11.3	-0.00047	-0.0008
	11.3083	-0.00049	-0.00077
	11.3167	-0.00049	-0.00074
	11.325	-0.00049	-0.00073
	11.3333	-0.0005	-0.00073
	11.3417	-0.00052	-0.00075
	11.35	-0.00052	-0.00076
	11.3583	-0.00051	-0.00077
	11.3667	-0.00048	-0.00075
	11.375	-0.00045	-0.00072
	11.3833	-0.00044	-0.00068
	11.3917	-0.00042	-0.00065
	11.4	-0.00041	-0.00065
	11.4083	-0.0004	-0.00067
	11.4167	-0.0004	-0.00069
	11.425	-0.00041	-0.00071
	11.4333	-0.00044	-0.00074
	11.4417	-0.00049	-0.00075
	11.45	-0.00053	-0.00077
	11.4583	-0.00055	-0.00077
	11.4667	-0.00054	-0.00076
	11.475	-0.00051	-0.00073
	11.4833	-0.00048	-0.00071
	11.4917	-0.00046	-0.00069
	11.5	-0.00045	-0.00068
	11.5083	-0.00047	-0.00068
	11.5167	-0.00048	-0.00069
	11.525	-0.00049	-0.00071
	11.5333	-0.00048	-0.00072
	11.5417	-0.00046	-0.00073
	11.55	-0.00044	-0.00072
	11.5583	-0.00044	-0.0007
	11.5667	-0.00046	-0.00069
	11.575	-0.00049	-0.00068
	11.5833	-0.00052	-0.00067
	11.5917	-0.00053	-0.00066
	11.6	-0.00052	-0.00068
	11.6083	-0.00051	-0.0007
	11.6167	-0.00049	-0.00071
	11.625	-0.00048	-0.00072
	11.6333	-0.00047	-0.00072
	11.6417	-0.00047	-0.00072
	11.65	-0.00048	-0.00071
	11.6583	-0.0005	-0.0007
	11.6667	-0.00053	-0.00069
	11.675	-0.00055	-0.00069
	11.6833	-0.00054	-0.00069
	11.6917	-0.00052	-0.00067
	11.7	-0.0005	-0.00065
	11.7083	-0.00049	-0.00064
	11.7167	-0.00049	-0.00063
	11.725	-0.00049	-0.00064
	11.7333	-0.00049	-0.00066
	11.7417	-0.00049	-0.00069
	11.75	-0.00049	-0.00074
	11.7583	-0.00051	-0.00077
	11.7667	-0.00053	-0.00078
	11.775	-0.00054	-0.00077
	11.7833	-0.00053	-0.00075
	11.7917	-0.0005	-0.00074
	11.8	-0.00045	-0.00074
	11.8083	-0.0004	-0.00074
	11.8167	-0.00038	-0.00074
	11.825	-0.00038	-0.00073
	11.8333	-0.00041	-0.00072
	11.8417	-0.00045	-0.00072
	11.85	-0.0005	-0.00073
	11.8583	-0.00052	-0.00072
	11.8667	-0.00053	-0.00072
	11.875	-0.00053	-0.00071
	11.8833	-0.00053	-0.00071
	11.8917	-0.00052	-0.00071
	11.9	-0.00051	-0.00071
	11.9083	-0.0005	-0.00071
	11.9167	-0.00049	-0.00071
	11.925	-0.00048	-0.00069
	11.9333	-0.00048	-0.00067
	11.9417	-0.00048	-0.00063
	11.95	-0.00049	-0.00061
	11.9583	-0.0005	-0.00061
	11.9667	-0.0005	-0.00062
	11.975	-0.0005	-0.00065
	11.9833	-0.00048	-0.00067
	11.9917	-0.00047	-0.00071
	12	-0.00046	-0.00075
	12.0083	-0.00046	-0.00078
	12.0167	-0.00046	-0.00078
	12.025	-0.00047	-0.00076
	12.0333	-0.00048	-0.00073
	12.0417	-0.00049	-0.0007
	12.05	-0.00051	-0.00068
	12.0583	-0.00053	-0.00069
	12.0667	-0.00055	-0.00071
	12.075	-0.00056	-0.00075
	12.0833	-0.00054	-0.00078
	12.0917	-0.00051	-0.00079
	12.1	-0.00048	-0.00077
	12.1083	-0.00046	-0.00075
	12.1167	-0.00044	-0.00071
	12.125	-0.00042	-0.00069
	12.1333	-0.00042	-0.00068
	12.1417	-0.00041	-0.00069
	12.15	-0.00041	-0.0007
	12.1583	-0.00039	-0.00072
	12.1667	-0.00037	-0.00075
	12.175	-0.00037	-0.00078
	12.1833	-0.0004	-0.00079
	12.1917	-0.00044	-0.00079
	12.2	-0.00047	-0.00075
	12.2083	-0.00047	-0.00071
	12.2167	-0.00046	-0.00066
	12.225	-0.00046	-0.00065
	12.2333	-0.00047	-0.00066
	12.2417	-0.00049	-0.0007
	12.25	-0.0005	-0.00074
	12.2583	-0.00049	-0.00075
	12.2667	-0.00047	-0.00074
	12.275	-0.00044	-0.00071
	12.2833	-0.00042	-0.00068
	12.2917	-0.00043	-0.00066
	12.3	-0.00043	-0.00064
	12.3083	-0.00043	-0.00061
	12.3167	-0.00042	-0.00058
	12.325	-0.00041	-0.00056
	12.3333	-0.00042	-0.00057
	12.3417	-0.00043	-0.00059
	12.35	-0.00042	-0.00062
	12.3583	-0.00041	-0.00065
	12.3667	-0.00039	-0.00066
	12.375	-0.00037	-0.00065
	12.3833	-0.00037	-0.00063
	12.3917	-0.00037	-0.0006
	12.4	-0.00039	-0.00059
	12.4083	-0.0004	-0.00058
	12.4167	-0.00041	-0.00057
	12.425	-0.0004	-0.00058
	12.4333	-0.00039	-0.00059
	12.4417	-0.00037	-0.00061
	12.45	-0.00035	-0.00063
	12.4583	-0.00035	-0.00065
	12.4667	-0.00034	-0.00066
	12.475	-0.00034	-0.00066
	12.4833	-0.00035	-0.00068
	12.4917	-0.00036	-0.0007
	12.5	-0.00039	-0.00071
	12.5083	-0.00043	-0.0007
	12.5167	-0.00047	-0.00066
	12.525	-0.00051	-0.00062
	12.5333	-0.00052	-0.0006
	12.5417	-0.0005	-0.00061
	12.55	-0.00047	-0.00064
	12.5583	-0.00045	-0.00067
	12.5667	-0.00044	-0.00069
	12.575	-0.00045	-0.0007
	12.5833	-0.00047	-0.0007
	12.5917	-0.00047	-0.00069
	12.6	-0.00046	-0.00068
	12.6083	-0.00045	-0.00066
	12.6167	-0.00045	-0.00066
	12.625	-0.00045	-0.00068
	12.6333	-0.00045	-0.0007
	12.6417	-0.00044	-0.00071
	12.65	-0.00043	-0.00072
	12.6583	-0.00041	-0.0007
	12.6667	-0.00041	-0.00069
	12.675	-0.00041	-0.00068
	12.6833	-0.00041	-0.00068
	12.6917	-0.00043	-0.00068
	12.7	-0.00046	-0.00067
	12.7083	-0.00049	-0.00066
	12.7167	-0.0005	-0.00063
	12.725	-0.00051	-0.0006
	12.7333	-0.00051	-0.00058
	12.7417	-0.0005	-0.00058
	12.75	-0.00048	-0.00059
	12.7583	-0.00046	-0.00061
	12.7667	-0.00043	-0.00064
	12.775	-0.00041	-0.00066
	12.7833	-0.00038	-0.00068
	12.7917	-0.00037	-0.0007
	12.8	-0.00035	-0.00072
	12.8083	-0.00033	-0.00073
	12.8167	-0.00033	-0.00075
	12.825	-0.00035	-0.00076
	12.8333	-0.00038	-0.00077
	12.8417	-0.00042	-0.00075
	12.85	-0.00045	-0.0007
	12.8583	-0.00048	-0.00064
	12.8667	-0.00051	-0.0006
	12.875	-0.00053	-0.0006
	12.8833	-0.00052	-0.00062
	12.8917	-0.00049	-0.00065
	12.9	-0.00045	-0.00066
	12.9083	-0.00042	-0.00066
	12.9167	-0.00042	-0.00064
	12.925	-0.00046	-0.00062
	12.9333	-0.0005	-0.00059
	12.9417	-0.00053	-0.00059
	12.95	-0.00053	-0.0006
	12.9583	-0.00052	-0.00062
	12.9667	-0.00049	-0.00064
	12.975	-0.00047	-0.00066
	12.9833	-0.00046	-0.00066
	12.9917	-0.00047	-0.00065
	13	-0.00048	-0.00063
	13.0083	-0.00049	-0.00063
	13.0167	-0.00051	-0.00064
	13.025	-0.00051	-0.00066
	13.0333	-0.00051	-0.00067
	13.0417	-0.0005	-0.00067
	13.05	-0.0005	-0.00064
	13.0583	-0.00049	-0.00061
	13.0667	-0.00049	-0.00059
	13.075	-0.00048	-0.00059
	13.0833	-0.00047	-0.00062
	13.0917	-0.00047	-0.00065
	13.1	-0.00047	-0.00067
	13.1083	-0.00048	-0.00068
	13.1167	-0.0005	-0.00068
	13.125	-0.00052	-0.00069
	13.1333	-0.00052	-0.00069
	13.1417	-0.00053	-0.00068
	13.15	-0.00053	-0.00066
	13.1583	-0.00052	-0.00064
	13.1667	-0.00051	-0.00062
	13.175	-0.0005	-0.00062
	13.1833	-0.00049	-0.00063
	13.1917	-0.00049	-0.00066
	13.2	-0.00048	-0.00067
	13.2083	-0.00046	-0.00068
	13.2167	-0.00044	-0.00068
	13.225	-0.00042	-0.00066
	13.2333	-0.00042	-0.00063
	13.2417	-0.00044	-0.0006
	13.25	-0.00047	-0.00058
	13.2583	-0.0005	-0.00058
	13.2667	-0.00052	-0.00061
	13.275	-0.00052	-0.00064
	13.2833	-0.00051	-0.00067
	13.2917	-0.0005	-0.00067
	13.3	-0.00051	-0.00065
	13.3083	-0.00053	-0.00062
	13.3167	-0.00056	-0.00058
	13.325	-0.00056	-0.00056
	13.3333	-0.00054	-0.00055
	13.3417	-0.00051	-0.00055
	13.35	-0.00048	-0.00059
	13.3583	-0.00046	-0.00064
	13.3667	-0.00045	-0.0007
	13.375	-0.00043	-0.00073
	13.3833	-0.00043	-0.00074
	13.3917	-0.00044	-0.00072
	13.4	-0.00045	-0.0007
	13.4083	-0.00046	-0.0007
	13.4167	-0.00045	-0.0007
	13.425	-0.00045	-0.00069
	13.4333	-0.00045	-0.00068
	13.4417	-0.00047	-0.00067
	13.45	-0.00049	-0.00067
	13.4583	-0.00051	-0.00068
	13.4667	-0.00051	-0.0007
	13.475	-0.00048	-0.00071
	13.4833	-0.00045	-0.00071
	13.4917	-0.00042	-0.00069
	13.5	-0.00041	-0.00067
	13.5083	-0.0004	-0.00065
	13.5167	-0.0004	-0.00065
	13.525	-0.00039	-0.00066
	13.5333	-0.00038	-0.00068
	13.5417	-0.00037	-0.0007
	13.55	-0.00039	-0.0007
	13.5583	-0.00042	-0.00069
	13.5667	-0.00047	-0.00067
	13.575	-0.0005	-0.00066
	13.5833	-0.00052	-0.00066
	13.5917	-0.00052	-0.00068
	13.6	-0.00053	-0.00069
	13.6083	-0.00054	-0.00069
	13.6167	-0.00055	-0.00069
	13.625	-0.00056	-0.00069
	13.6333	-0.00055	-0.00069
	13.6417	-0.00054	-0.00068
	13.65	-0.00053	-0.00067
	13.6583	-0.00051	-0.00065
	13.6667	-0.00049	-0.00063
	13.675	-0.00047	-0.00062
	13.6833	-0.00045	-0.00061
	13.6917	-0.00044	-0.00061
	13.7	-0.00043	-0.00062
	13.7083	-0.00044	-0.00063
	13.7167	-0.00046	-0.00065
	13.725	-0.00049	-0.00067
	13.7333	-0.00051	-0.00069
	13.7417	-0.00053	-0.0007
	13.75	-0.00054	-0.00072
	13.7583	-0.00055	-0.00072
	13.7667	-0.00054	-0.00073
	13.775	-0.00053	-0.00074
	13.7833	-0.00051	-0.00074
	13.7917	-0.00049	-0.00074
	13.8	-0.00049	-0.00073
	13.8083	-0.00051	-0.0007
	13.8167	-0.00053	-0.00067
	13.825	-0.00054	-0.00064
	13.8333	-0.00053	-0.00062
	13.8417	-0.0005	-0.00061
	13.85	-0.00046	-0.00061
	13.8583	-0.00042	-0.0006
	13.8667	-0.00039	-0.00059
	13.875	-0.00038	-0.00059
	13.8833	-0.00039	-0.0006
	13.8917	-0.00041	-0.00061
	13.9	-0.00044	-0.00063
	13.9083	-0.00046	-0.00066
	13.9167	-0.00047	-0.00068
	13.925	-0.00047	-0.00071
	13.9333	-0.00047	-0.00074
	13.9417	-0.00047	-0.00075
	13.95	-0.00048	-0.00075
	13.9583	-0.00051	-0.00074
	13.9667	-0.00054	-0.00073
	13.975	-0.00055	-0.00073
	13.9833	-0.00054	-0.00073
	13.9917	-0.00052	-0.00074
	14	-0.00049	-0.00075
	14.0083	-0.00046	-0.00075
	14.0167	-0.00046	-0.00074
	14.025	-0.00047	-0.00071
	14.0333	-0.00048	-0.00068
	14.0417	-0.00048	-0.00066
	14.05	-0.00046	-0.00065
	14.0583	-0.00043	-0.00066
	14.0667	-0.00041	-0.00067
	14.075	-0.0004	-0.00067
	14.0833	-0.00042	-0.00066
	14.0917	-0.00047	-0.00065
	14.1	-0.00052	-0.00064
	14.1083	-0.00057	-0.00064
	14.1167	-0.00058	-0.00064
	14.125	-0.00057	-0.00063
	14.1333	-0.00053	-0.00063
	14.1417	-0.0005	-0.00063
	14.15	-0.00049	-0.00062
	14.1583	-0.00051	-0.00062
	14.1667	-0.00053	-0.00062
	14.175	-0.00055	-0.00061
	14.1833	-0.00055	-0.0006
	14.1917	-0.00053	-0.00059
	14.2	-0.00051	-0.00059
	14.2083	-0.00048	-0.00059
	14.2167	-0.00046	-0.00061
	14.225	-0.00045	-0.00064
	14.2333	-0.00044	-0.00067
	14.2417	-0.00044	-0.0007
	14.25	-0.00043	-0.00071
	14.2583	-0.00041	-0.00071
	14.2667	-0.00039	-0.00069
	14.275	-0.00037	-0.00067
	14.2833	-0.00036	-0.00064
	14.2917	-0.00037	-0.00062
	14.3	-0.00038	-0.00061
	14.3083	-0.0004	-0.00061
	14.3167	-0.00042	-0.00063
	14.325	-0.00043	-0.00065
	14.3333	-0.00044	-0.00065
	14.3417	-0.00044	-0.00064
	14.35	-0.00045	-0.00061
	14.3583	-0.00047	-0.00058
	14.3667	-0.00049	-0.00057
	14.375	-0.0005	-0.00056
	14.3833	-0.0005	-0.00058
	14.3917	-0.00048	-0.0006
	14.4	-0.00047	-0.00062
	14.4083	-0.00045	-0.00065
	14.4167	-0.00042	-0.00068
	14.425	-0.0004	-0.00072
	14.4333	-0.00037	-0.00075
	14.4417	-0.00035	-0.00075
	14.45	-0.00035	-0.00072
	14.4583	-0.00038	-0.00068
	14.4667	-0.00042	-0.00065
	14.475	-0.00048	-0.00064
	14.4833	-0.00053	-0.00065
	14.4917	-0.00055	-0.00066
	14.5	-0.00055	-0.00066
	14.5083	-0.00054	-0.00066
	14.5167	-0.00051	-0.00066
	14.525	-0.00047	-0.00066
	14.5333	-0.00045	-0.00067
	14.5417	-0.00043	-0.00067
	14.55	-0.00043	-0.00067
	14.5583	-0.00043	-0.00066
	14.5667	-0.00042	-0.00064
	14.575	-0.00041	-0.00063
	14.5833	-0.00041	-0.00063
	14.5917	-0.00042	-0.00064
	14.6	-0.00044	-0.00065
	14.6083	-0.00045	-0.00066
	14.6167	-0.00046	-0.00068
	14.625	-0.00046	-0.00069
	14.6333	-0.00047	-0.00068
	14.6417	-0.00047	-0.00067
	14.65	-0.00049	-0.00066
	14.6583	-0.00051	-0.00065
	14.6667	-0.00052	-0.00065
	14.675	-0.00053	-0.00065
	14.6833	-0.00052	-0.00065
	14.6917	-0.00051	-0.00064
	14.7	-0.00049	-0.00063
	14.7083	-0.00049	-0.00062
	14.7167	-0.00051	-0.00061
	14.725	-0.00052	-0.00061
	14.7333	-0.00053	-0.00061
	14.7417	-0.00053	-0.0006
	14.75	-0.00052	-0.00059
	14.7583	-0.00051	-0.00059
	14.7667	-0.0005	-0.00061
	14.775	-0.00048	-0.00065
	14.7833	-0.00047	-0.0007
	14.7917	-0.00046	-0.00075
	14.8	-0.00046	-0.00079
	14.8083	-0.00047	-0.00081
	14.8167	-0.00048	-0.00081
	14.825	-0.00051	-0.00077
	14.8333	-0.00053	-0.0007
	14.8417	-0.00055	-0.00062
	14.85	-0.00056	-0.00057
	14.8583	-0.00057	-0.00056
	14.8667	-0.00057	-0.00059
	14.875	-0.00057	-0.00064
	14.8833	-0.00055	-0.00068
	14.8917	-0.00052	-0.0007
	14.9	-0.0005	-0.0007
	14.9083	-0.00048	-0.00069
	14.9167	-0.00047	-0.00068
	14.925	-0.00048	-0.00068
	14.9333	-0.00048	-0.00069
	14.9417	-0.00048	-0.0007
	14.95	-0.00046	-0.0007
	14.9583	-0.00043	-0.00069
	14.9667	-0.00043	-0.00068
	14.975	-0.00046	-0.00068
	14.9833	-0.00052	-0.0007
	14.9917	-0.00058	-0.00074
	15	-0.00061	-0.00077
	15.0083	-0.00061	-0.00079
	15.0167	-0.00061	-0.00079
	15.025	-0.00061	-0.00078
	15.0333	-0.00062	-0.00076
	15.0417	-0.00062	-0.00072
	15.05	-0.00061	-0.00069
	15.0583	-0.00059	-0.00068
	15.0667	-0.00056	-0.0007
	15.075	-0.00052	-0.00074
	15.0833	-0.00049	-0.00077
	15.0917	-0.00046	-0.00077
	15.1	-0.00045	-0.00076
	15.1083	-0.00044	-0.00075
	15.1167	-0.00042	-0.00073
	15.125	-0.0004	-0.00072
	15.1333	-0.00039	-0.00071
	15.1417	-0.00039	-0.0007
	15.15	-0.00042	-0.00068
	15.1583	-0.00045	-0.00066
	15.1667	-0.00046	-0.00064
	15.175	-0.00045	-0.00062
	15.1833	-0.00043	-0.00062
	15.1917	-0.00041	-0.00063
	15.2	-0.00041	-0.00064
	15.2083	-0.0004	-0.00064
	15.2167	-0.0004	-0.00064
	15.225	-0.00039	-0.00063
	15.2333	-0.00038	-0.00062
	15.2417	-0.00038	-0.00061
	15.25	-0.00039	-0.00063
	15.2583	-0.00039	-0.00065
	15.2667	-0.00036	-0.00066
	15.275	-0.00033	-0.00067
	15.2833	-0.00032	-0.00067
	15.2917	-0.00033	-0.00067
	15.3	-0.00036	-0.00068
	15.3083	-0.00039	-0.00068
	15.3167	-0.0004	-0.00068
	15.325	-0.0004	-0.00066
	15.3333	-0.00039	-0.00064
	15.3417	-0.00038	-0.00063
	15.35	-0.00038	-0.00063
	15.3583	-0.00037	-0.00063
	15.3667	-0.00037	-0.00062
	15.375	-0.00036	-0.0006
	15.3833	-0.00036	-0.00058
	15.3917	-0.00035	-0.00056
	15.4	-0.00033	-0.00056
	15.4083	-0.00029	-0.00056
	15.4167	-0.00025	-0.00057
	15.425	-0.00023	-0.00059
	15.4333	-0.00023	-0.00061
	15.4417	-0.00025	-0.0006
	15.45	-0.00028	-0.00058
	15.4583	-0.00029	-0.00057
	15.4667	-0.00029	-0.00059
	15.475	-0.00029	-0.00062
	15.4833	-0.0003	-0.00064
[truncated: 3,543 more rows]

## Sheet: Figure 5
Figure 5b
		AAVv128			1:2			1:10			1:50			1:100			1:250			1:500			1:1000			1:2500			1:5000			1:10000
AAV8 Nab-Negative		72969	68594	76984	63201	68187	67839	139945	149833	151691	103281	80916	75031	94399	86189	74791	100428	106877	92733	85650	90564	89437	76121	82018	78111	70380	92230	70416	65526	78099	77392	76721	67336	72490
AAV8 Nab-Positve		76780	87172	86297	228	228	357	3835	4303	4267	76721	77727	87520	107967	96545	112102	103724	102058	119030	115398	117532	123321	103233	104647	120073	89617	120696	88970	87975	105714	98582	81539	91787	83924
Figure 5d
	AAV8	AAVv128
	58.7	1060
	74.9	1280
	82.1	1390
	84.8	918
	82.5	1340
Figure 5e
	AAV8	AAVv128
	3.82	303
	3.48	260
	4.29	270
	9.45	445
	3.13	259
Figure 5f
	AAV8	AAVv128
	177	5560
	203	4940
	109	5670
	223	6040
	221	6560
Figure 5g
	AAV8	AAVv128
	5.15	152
	4.49	138
	5.04	105
	3.14	96.5
	7.09	126
Figure 5h
4h		nuclear				cytoplasmic
	AAV8	7.65	16.71	7.04	6.82	92.35	83.29	92.96	93.18
	AAVv128	52.49	45.12	46.38	15.5	47.51	54.88	53.62	84.5
Figure 5i
6h		nuclear				cytoplasmic
	AAV8	9.93	5.88	11.89	49.59	90.07	94.12	88.11	50.41
	AAVv128	69.1	82.99	17.26	27.64	30.9	17.01	82.74	72.36
Figure 5j
		h	AAV8			AAVv128
		16	168.2	112.5	230.7	665.9	587.4	743.1
		24	397.1	305.7	465.8	1989.9	1754.1	2087.4
		40	1461.8	1001.5	954.5	4817.1	5000.5	4687.4
		48	1590.1	1325.2	1936.8	5838.1	5648.2	6000.8
		64	2967.5	2784.5	3125.8	8804.7	8347.6	9225.7
		72	3162.1	2554.7	3654.9	11462	12874.6	10875.4
Figure 5k
		h	AAV8			AAVv128
		16	159.6	89.5	221.1	300.4	201.8	387.4
		24	371.7	245.5	432.4	843.3	712.4	954.7
		40	714.2	598.4	752.4	2084.4	2501.4	1754.8
		48	734.9	621.7	847.2	2318.1	2541.8	2001.4
		64	837.1	698.4	879.5	2840.4	2651.7	3014.9
		72	993.2	801.4	1100.4	3139.5	3514.2	2947.4

## Sheet: Figure 7
Figure 7b
	AAV8	AAVv128
	29800000	412000000
	75500000	401000000
	34100000	776000000
	57200000	844000000
Figure 7d
	AAV8	AAVv128
	34100000	715000000
	17500000	844000000
	57200000	795000000
	28800000	840000000

## Sheet: Figure 8
Figure 8a
			AAV8	AAVv128
		OS	37.68	2112
		OD	50.82	4056
Figure 8e
			Day 35								Day 49
		Vehicle	33.33	50	83.33	83.33	60	16.67	33.33	0	100	66.67	100	83.33	83.33	83.33	50	0
		AAV8	100	50	16.67	50	0	0	0	33.33	83.33	66.67	33.33	50	0	16.67	16.67	66.67
		AAVv128	0	0	0	0	0	0	0	0	0	0	0	0	0	0	0	0

## Sheet: Figure S1
Figure S1c
		AAV8		AAVv128
	10	2.93e-05
	10.7035	0.008402	10.0503	0.000673
	11.407	0.004603	11.0553	0.000885
	12.1106	0.002413	12.0603	0.001312
	12.8141	0.001252	13.0653	0.00183
	13.5176	0.000651	14.0704	0.002188
	14.2211	0.000352	15.0754	0.002211
	14.9246	0.000204	16.0804	0.00197
	15.6281	0.00013	17.0854	0.001628
	16.3317	9.42e-05	18.0905	0.00136
	17.0352	7.69e-05	19.0955	0.001132
	17.7387	7.19e-05	20.1005	0.000984
	18.4422	7.6e-05	21.1055	0.000902
	19.1457	8.95e-05	22.1106	0.00091
	19.8492	0.000115	23.1156	0.001013
	20.5528	0.000152	24.1206	0.001223
	21.2563	0.000205	25.1256	0.001549
	21.9598	0.000269	26.1307	0.001844
	22.6633	0.000334	27.1357	0.001922
	23.3668	0.000387	28.1407	0.001632
	24.0704	0.000422	29.1457	0.001127
	24.7739	0.000432	30.1508	0.000688
	25.4774	0.00043	31.1558	0.00043
	26.1809	0.000427	32.1608	0.000328
	26.8844	0.000438	33.1658	0.000351
	27.5879	0.000481	34.1709	0.00056
	28.2915	0.000567	35.1759	0.001173
	28.995	0.000721	36.1809	0.002382
	29.6985	0.000968	37.1859	0.002719
	30.402	0.001308	38.191	0.000897
	31.1055	0.001669	39.196	4.57e-05
	31.809	0.001862	40.201	2.86e-07
	32.5126	0.001657	41.206	3.45e-10
	33.2161	0.001051	42.2111	2.98e-13
	33.9196	0.00044	43.2161	1.27e-15
	34.6231	0.000112	44.2211	2.56e-16
	35.3266	1.64e-05	45.2261	3.33e-15
	36.0302	1.38e-06	46.2312	5.06e-12
	36.7337	6.86e-08	47.2362	9.83e-08
	37.4372	2.27e-09	48.2412	0.001028
	38.1407	5.79e-11	49.2462	0.213418
	38.8442	1.4e-12	50.2513	0.097909
	39.5477	4.16e-14	51.2563	7.39e-05
	40.2513	3.41e-15	52.2613	5.32e-10
	40.9548	3.61e-16	53.2663	6.87e-15
	41.6583	1.01e-16	54.2714	7.31e-15
	42.3618	8.91e-17	55.2764	6.43e-16
	43.0653	5.64e-16	56.2814	9.95e-21
	43.7688	2.87e-15	57.2864	9.95e-21
	44.4724	5.41e-14	58.2915	4.39e-20
	45.1759	4.5e-12	59.2965	1.82e-15
	45.8794	6.41e-10	60.3015	2.87e-12
	46.5829	1.06e-07	61.3065	7.81e-09
	47.2864	1.29e-05	62.3116	3.57e-06
	47.9899	0.000775	63.3166	0.000242
	48.6935	0.016246	64.3216	0.003046
	49.397	0.095976	65.3266	0.010108
	50.1005	0.147467	66.3317	0.012547
	50.804	0.064149	67.3367	0.008066
	51.5075	0.009846	68.3417	0.003488
	52.2111	0.00075	69.3467	0.001394
	52.9146	4.24e-05	70.3518	0.000729
	53.6181	2.66e-06	71.3568	0.000677
	54.3216	2.71e-07	72.3618	0.001469
	55.0251	5.94e-08	73.3668	0.006729
	55.7286	3.31e-08	74.3719	0.04489
	56.4322	4.88e-08	75.3769	0.207393
	57.1357	1.71e-07	76.3819	0.278224
	57.8392	1.19e-06	77.3869	0.051742
	58.5427	1.19e-05	78.392	0.001005
	59.2462	0.00012	79.397	2.71e-06
	59.9497	0.000847	80.402	2.27e-09
	60.6533	0.00292	81.407	1.91e-12
	61.3568	0.00363	82.4121	5.51e-15
	62.0603	0.001224	83.4171	2.75e-15
	62.7638	0.000101	84.4221	1.84e-15
	63.4673	1.9e-06	85.4271	9.46e-15
	64.1709	8.97e-09	86.4322	2.2e-15
	64.8744	1.32e-11	87.4372	1.69e-13
	65.5779	8.06e-15	88.4422	2.42e-11
	66.2814	7e-18	89.4472	3.1e-09
	66.9849	1.42e-20	90.4523	2.33e-07
	67.6884	1.42e-20	91.4573	7.46e-06
	68.392	7e-15	92.4623	9.55e-05
	69.0955	9.76e-15	93.4673	0.000503
	69.799	3.53e-15	94.4724	0.001266
	70.5025	3.83e-15	95.4774	0.001765
	71.206	1.26e-14	96.4824	0.001628
	71.9095	1.23e-14	97.4874	0.001209
	72.6131	1.32e-14	98.4925	0.000798
	73.3166	5.91e-16	99.4975	0.000526
	74.0201	1.74e-15	100.503	0.00036
	74.7236	1.09e-11	101.508	0.000286
	75.4271	6.9e-08	102.513	0.00026
	76.1307	0.000107	103.518	0.000266
	76.8342	0.021359	104.523	0.000308
	77.5377	0.348166	105.528	0.000373
	78.2412	0.377842	106.533	0.000473
	78.9447	0.027748	107.538	0.000563
	79.6482	0.00016	108.543	0.000659
	80.3518	1.11e-07	109.548	0.000699
	81.0553	1.68e-11	110.553	0.00069
	81.7588	1.95e-15	111.558	0.00065
	82.4623	1.14e-19	112.563	0.000591
	83.1658	5.7e-15	113.568	0.000521
	83.8693	3.15e-15	114.573	0.000461
	84.5729	1.23e-14	115.578	0.000396
	85.2764	9.6e-15	116.583	0.00034
	85.9799	1.48e-15	117.588	0.000282
	86.6834	6.53e-15	118.593	0.000222
	87.3869	8.29e-15	119.598	0.000179
	88.0905	2.75e-15	120.603	0.000143
	88.794	1.66e-15	121.608	0.00012
	89.4975	1.64e-15	122.613	0.000108
	90.201	2.26e-15	123.618	0.000109
	90.9045	1.42e-20	124.623	0.000118
	91.608	1.42e-20	125.628	0.000138
	92.3116	2.44e-15	126.633	0.000166
	93.0151	1.31e-17	127.638	0.000191
	93.7186	4.72e-15	128.643	0.000205
	94.4221	6.28e-13	129.648	0.0002
	95.1256	8.37e-11	130.653	0.000172
	95.8291	5.79e-09	131.658	0.00013
	96.5327	2e-07	132.663	8.78e-05
	97.2362	3.62e-06	133.668	5.2e-05
	97.9397	3.58e-05	134.673	2.73e-05
	98.6432	0.000199	135.678	1.23e-05
	99.3467	0.000686	136.683	4.77e-06
	100.05	0.001598	137.688	1.52e-06
	100.754	0.002629	138.693	4.03e-07
	101.457	0.003432	139.698	8.67e-08
	102.161	0.003708	140.704	1.49e-08
	102.864	0.003531	141.709	2.08e-09
	103.568	0.003131	142.714	2.16e-10
	104.271	0.002671	143.719	1.73e-11
	104.975	0.002264	144.724	1.07e-12
	105.678	0.001944	145.729	5.27e-14
	106.382	0.001705	146.734	1.87e-15
	107.085	0.001545	147.739	9.71e-16
	107.789	0.001441	148.744	1.25e-18
	108.492	0.001371	149.749	2.59e-16
	109.196	0.00134
	109.899	0.001321
	110.603	0.001312
	111.307	0.001308
	112.01	0.001304
	112.714	0.001296
	113.417	0.001285
	114.121	0.001274
	114.824	0.001265
	115.528	0.001262
	116.231	0.00126
	116.935	0.001274
	117.638	0.001294
	118.342	0.001323
	119.045	0.001367
	119.749	0.001426
	120.452	0.001487
	121.156	0.001572
	121.859	0.001524
	122.563	0.001631
	123.266	0.001735
	123.97	0.001865
	124.673	0.002005
	125.377	0.002163
	126.08	0.002348
	126.784	0.002518
	127.487	0.002696
	128.191	0.002901
	128.894	0.00308
	129.598	0.003227
	130.302	0.003301
	131.005	0.003385
	131.709	0.003398
	132.412	0.003355
	133.116	0.003229
	133.819	0.003016
	134.523	0.002779
	135.226	0.00248
	135.93	0.002145
	136.633	0.001787
	137.337	0.001445
	138.04	0.001115
	138.744	0.000844
	139.447	0.00062
	140.151	0.000444
	140.854	0.000315
	141.558	0.000219
	142.261	0.000161
	142.965	0.000123
	143.668	0.0001
	144.372	9.02e-05
	145.075	9.13e-05
	145.779	0.000106
	146.482	0.000155
	147.186	0.000275
	147.889	0.000616
	148.593	0.001781
	149.296	0.006787
